# Supplementary material for: Altered metabolic and inflammatory transcriptomics after cardiac surgery in neonates with congenital heart disease
Source: Sci Rep. 2021 Mar 2;11:4965. doi: 10.1038/s41598-021-83882-x (PMC7925649; doi:10.1038/s41598-021-83882-x)
Supplement: Supplementary file 2 — Supplementary Tables. [file 41598_2021_83882_MOESM2_ESM.xlsx]

## Sheet: Supp.Table1
Supplemental Table1: Summary of Differential Gene Expression Results for LCOS vs. No-LCOS patient groups
Pre-Operative LCOS vs. No-LCOS groups
GeneID	GeneSymbol	log2FoldChange	q-value
ENSG00000152795.17	HNRNPDL	0.304828	0.0482499
ENSG00000166888.11	STAT6	-0.353905	0.00227448
ENSG00000170638.9	TRABD	-0.355056	0.0482499
ENSG00000198740.8	ZNF652	-0.407662	0.0351343
ENSG00000100106.20	TRIOBP	-0.44516	0.0482499
ENSG00000058668.14	ATP2B4	-0.448922	0.0441746
ENSG00000077420.15	APBB1IP	-0.492916	0.0482499
ENSG00000100266.18	PACSIN2	-0.527132	0.0482499
ENSG00000099308.10	MAST3	-0.529691	0.0482499
ENSG00000110395.6	CBL	-0.537226	0.0482499
ENSG00000159399.9	HK2	-0.615049	0.0482499
ENSG00000197321.14	SVIL	-0.684842	0.0482499
ENSG00000132510.10	KDM6B	-0.706708	0.0482499
ENSG00000113749.7	HRH2	-0.836714	0.00727476
Post-Operative LCOS vs. No-LCOS groups
GeneID	GeneSymbol	log2FoldChange	q-value
ENSG00000005812.10	FBXL3	0.5709	0.0290982
ENSG00000138071.13	ACTR2	0.444328	0.0119903
ENSG00000108946.14	PRKAR1A	0.438295	0.0290982
ENSG00000112531.16	QKI	0.384295	0.0299114
ENSG00000104897.9	SF3A2	-0.391467	0.0301847
ENSG00000160284.14	SPATC1L	-1.25643	0.0301847
ENSG00000172232.9	AZU1	-1.89515	0.00705456
ENSG00000197561.6	ELANE	-1.98853	0.00514875

## Sheet: Supp.Table2
Supplemental Table 2: Summary of Differential Gene Expression Results for Pre- vs. Post-Operative
No-LCOS Post-Operative vs. Pre-Operative				LCOS Post-Operative vs. Pre-Operative
GeneID	GeneSymbol	log2FoldChange	q-value	GeneID	GeneSymbol	log2FoldChange	q-value
ENSG00000136160.15	EDNRB	4.05968	1.22588e-05	ENSG00000137869.14	CYP19A1	5.37497	4.81278e-14
ENSG00000155659.14	VSIG4	3.86562	4.4843e-07	ENSG00000156140.9	ADAMTS3	5.24752	9.17957e-07
ENSG00000129538.13	RNASE1	3.64554	2.31866e-12	ENSG00000136160.15	EDNRB	5.20797	3.60454e-08
ENSG00000137869.14	CYP19A1	3.49491	7.41469e-07	ENSG00000155659.14	VSIG4	5.15694	5.31731e-08
ENSG00000078053.16	AMPH	3.18878	0.000179211	ENSG00000163958.13	ZDHHC19	4.9639	3.40912e-15
ENSG00000156113.22	KCNMA1	3.18377	0.00861513	ENSG00000152463.14	OLAH	4.90596	3.09363e-06
ENSG00000087116.14	ADAMTS2	2.99346	0.045727	ENSG00000137491.14	SLCO2B1	4.46914	2.43468e-08
ENSG00000163958.13	ZDHHC19	2.91605	8.06259e-06	ENSG00000078053.16	AMPH	4.35348	2.82007e-08
ENSG00000159189.11	C1QC	2.88511	0.017861	ENSG00000129538.13	RNASE1	4.33863	5.69398e-07
ENSG00000167680.15	SEMA6B	2.85718	3.48108e-06	ENSG00000183578.6	TNFAIP8L3	4.31414	3.22213e-09
ENSG00000170439.6	METTL7B	2.72729	0.000392148	ENSG00000174705.12	SH3PXD2B	4.30452	2.22091e-12
ENSG00000204936.9	CD177	2.59749	2.58734e-05	ENSG00000179593.15	ALOX15B	4.20073	1.61412e-05
ENSG00000166033.11	HTRA1	2.55095	1.1809e-05	ENSG00000266265.2	KLF14	4.18059	1.09899e-10
ENSG00000179593.15	ALOX15B	2.54096	0.000224786	ENSG00000177675.8	CD163L1	4.07371	1.52844e-05
ENSG00000115590.13	IL1R2	2.47706	2.41461e-07	ENSG00000166033.11	HTRA1	3.97975	0.000464454
ENSG00000100985.7	MMP9	2.45529	2.13125e-07	ENSG00000177575.12	CD163	3.95351	9.00524e-07
ENSG00000168546.10	GFRA2	2.42168	0.000242126	ENSG00000170439.6	METTL7B	3.90389	0.00138352
ENSG00000173369.15	C1QB	2.42021	0.00129689	ENSG00000276289.4	KCNE1B	3.80206	0.0021876
ENSG00000157064.10	NMNAT2	2.39593	0.00113212	ENSG00000204936.9	CD177	3.63273	0.000105734
ENSG00000152463.14	OLAH	2.34902	8.46643e-07	ENSG00000087116.14	ADAMTS2	3.57166	0.00193578
ENSG00000177575.12	CD163	2.34633	1.5003e-05	ENSG00000115590.13	IL1R2	3.53029	0.000233908
ENSG00000163221.8	S100A12	2.29748	1.26394e-05	ENSG00000125319.14	C17orf53	3.41119	7.70197e-05
ENSG00000167434.9	CA4	2.29257	1.08834e-06	ENSG00000100985.7	MMP9	3.3649	2.90058e-11
ENSG00000132170.20	PPARG	2.28871	6.28364e-05	ENSG00000167680.15	SEMA6B	3.36305	3.03337e-09
ENSG00000137474.20	MYO7A	2.24808	4.11677e-06	ENSG00000103723.13	AP3B2	3.30678	1.13779e-07
ENSG00000164850.14	GPER1	2.14816	7.59979e-07	ENSG00000132170.20	PPARG	3.26037	7.99461e-15
ENSG00000157152.16	SYN2	2.14528	0.00624824	ENSG00000121933.18	TMIGD3	3.24762	2.84699e-05
ENSG00000173372.16	C1QA	2.12129	0.00302976	ENSG00000108950.11	FAM20A	3.12565	7.82061e-16
ENSG00000108950.11	FAM20A	2.10582	0.00292164	ENSG00000162745.10	OLFML2B	3.10595	2.15869e-12
ENSG00000079215.13	SLC1A3	2.06442	0.000285874	ENSG00000007866.19	TEAD3	3.09111	0.00680686
ENSG00000198483.12	ANKRD35	2.06303	0.00389322	ENSG00000146122.16	DAAM2	3.07532	0.00304296
ENSG00000174705.12	SH3PXD2B	2.05079	2.21975e-05	ENSG00000079215.13	SLC1A3	2.93473	2.07908e-06
ENSG00000125319.14	C17orf53	2.05065	0.0242616	ENSG00000167434.9	CA4	2.93413	2.01815e-09
ENSG00000204345.1	CD300LD	2.03951	0.00522336	ENSG00000198483.12	ANKRD35	2.84755	9.36925e-05
ENSG00000134463.14	ECHDC3	2.02321	0.00142766	ENSG00000157064.10	NMNAT2	2.83335	2.45172e-05
ENSG00000077984.5	CST7	2.01527	1.00954e-05	ENSG00000183019.7	C19orf59	2.81013	1.36394e-11
ENSG00000110079.16	MS4A4A	2.01446	0.0001802	ENSG00000182118.7	FAM89A	2.79472	3.06962e-10
ENSG00000266265.2	KLF14	2.0136	0.0128028	ENSG00000161640.15	SIGLEC11	2.75498	0.0032869
ENSG00000169902.13	TPST1	2.00364	0.00896159	ENSG00000156414.18	TDRD9	2.72283	2.55901e-10
ENSG00000169385.2	RNASE2	1.98477	1.97284e-07	ENSG00000160471.12	COX6B2	2.71273	0.00178676
ENSG00000099377.13	HSD3B7	1.98362	0.00068338	ENSG00000158089.14	GALNT14	2.71008	8.87816e-08
ENSG00000121933.18	TMIGD3	1.97837	0.00931791	ENSG00000151952.15	TMEM132D	2.66825	4.77008e-05
ENSG00000101188.4	NTSR1	1.96999	0.0114998	ENSG00000181458.10	TMEM45A	2.654	1.73956e-05
ENSG00000105376.4	ICAM5	1.95798	0.000415127	ENSG00000214274.9	ANG	2.64157	5.69398e-07
ENSG00000185499.16	MUC1	1.91635	0.00488434	ENSG00000221937.4	TAS2R40	2.63534	5.63191e-05
ENSG00000185339.8	TCN2	1.90483	8.43317e-07	ENSG00000103175.10	WFDC1	2.60632	0.00016358
ENSG00000072682.18	P4HA2	1.89186	0.00827632	ENSG00000077984.5	CST7	2.59391	8.46983e-14
ENSG00000168268.10	NT5DC2	1.87256	0.000443019	ENSG00000113763.11	UNC5A	2.58059	1.86509e-05
ENSG00000198848.12	CES1	1.84086	4.2588e-06	ENSG00000169902.13	TPST1	2.57868	0.00643471
ENSG00000161944.16	ASGR2	1.83426	0.0011423	ENSG00000166265.11	CYYR1	2.57773	0.000302581
ENSG00000154328.15	NEIL2	1.82029	0.0110291	ENSG00000186583.11	SPATC1	2.57705	0.000208885
ENSG00000214787.9	MS4A4E	1.80614	0.0129505	ENSG00000159189.11	C1QC	2.57365	3.34741e-06
ENSG00000038945.14	MSR1	1.8042	0.000119919	ENSG00000135424.15	ITGA7	2.56988	1.22904e-07
ENSG00000089169.14	RPH3A	1.80199	0.027542	ENSG00000137474.20	MYO7A	2.54045	1.26765e-08
ENSG00000100097.11	LGALS1	1.78961	1.49187e-06	ENSG00000157152.16	SYN2	2.47085	1.84647e-11
ENSG00000019169.10	MARCO	1.78431	0.000121089	ENSG00000134463.14	ECHDC3	2.4511	3.69004e-05
ENSG00000123342.15	MMP19	1.77998	1.48589e-05	ENSG00000158428.3	CATIP	2.44103	1.37993e-05
ENSG00000162745.10	OLFML2B	1.77985	0.00422259	ENSG00000164850.14	GPER1	2.43812	0.000106768
ENSG00000135424.15	ITGA7	1.7679	0.000553186	ENSG00000163221.8	S100A12	2.40869	7.93685e-06
ENSG00000123838.10	C4BPA	1.76406	0.00152438	ENSG00000133116.7	KL	2.379	8.45448e-05
ENSG00000183160.8	TMEM119	1.76208	0.0159787	ENSG00000112299.7	VNN1	2.37598	0.000306374
ENSG00000010327.10	STAB1	1.74359	5.26133e-10	ENSG00000070729.13	CNGB1	2.36548	0.00142744
ENSG00000143546.9	S100A8	1.73733	0.000267316	ENSG00000198363.17	ASPH	2.34269	2.83082e-05
ENSG00000183019.7	C19orf59	1.73478	2.58664e-05	ENSG00000115604.10	IL18R1	2.34142	0.0244731
ENSG00000100300.17	TSPO	1.73306	4.71971e-09	ENSG00000178175.11	ZNF366	2.34132	4.13872e-06
ENSG00000181458.10	TMEM45A	1.72791	0.0490133	ENSG00000106070.18	GRB10	2.33325	4.01283e-06
ENSG00000143344.15	RGL1	1.68993	5.61095e-06	ENSG00000248905.8	FMN1	2.32863	0.00222549
ENSG00000104918.7	RETN	1.664	0.000342056	ENSG00000110079.16	MS4A4A	2.3032	6.53935e-07
ENSG00000183087.14	GAS6	1.64858	6.21958e-05	ENSG00000170525.20	PFKFB3	2.29973	4.45193e-09
ENSG00000139567.12	ACVRL1	1.63176	0.00318019	ENSG00000110203.8	FOLR3	2.29018	7.74242e-13
ENSG00000163220.10	S100A9	1.61992	8.60161e-05	ENSG00000179299.16	NSUN7	2.28785	6.80772e-07
ENSG00000214456.8	PLIN5	1.61438	0.00127119	ENSG00000163959.9	SLC51A	2.28061	3.918e-07
ENSG00000187116.13	LILRA5	1.59532	2.48268e-05	ENSG00000074181.8	NOTCH3	2.2773	0.000814733
ENSG00000139572.3	GPR84	1.59281	0.000296142	ENSG00000104918.7	RETN	2.27369	2.74179e-16
ENSG00000160789.19	LMNA	1.58874	0.00105392	ENSG00000257017.8	HP	2.27074	1.06708e-06
ENSG00000122025.14	FLT3	1.58823	0.0425496	ENSG00000254521.6	SIGLEC12	2.26121	0.0221286
ENSG00000074181.8	NOTCH3	1.58452	0.00382499	ENSG00000163754.17	GYG1	2.24753	3.02816e-08
ENSG00000086544.2	ITPKC	1.563	9.49799e-05	ENSG00000168306.12	ACOX2	2.23763	0.00138049
ENSG00000140961.12	OSGIN1	1.53006	0.000253857	ENSG00000096060.14	FKBP5	2.23437	0.000251931
ENSG00000179299.16	NSUN7	1.52549	9.99768e-05	ENSG00000161944.16	ASGR2	2.22293	1.92551e-13
ENSG00000157343.8	ARMC12	1.51762	0.00814359	ENSG00000183784.6	C9orf66	2.20938	3.0473e-06
ENSG00000105352.10	CEACAM4	1.50059	0.000269288	ENSG00000169385.2	RNASE2	2.20743	9.68116e-10
ENSG00000178814.16	OPLAH	1.49794	1.74874e-07	ENSG00000131831.17	RAI2	2.20486	0.000424991
ENSG00000163993.6	S100P	1.49508	0.000876048	ENSG00000162551.13	ALPL	2.20095	1.89076e-10
ENSG00000102010.14	BMX	1.49483	0.000654792	ENSG00000135636.13	DYSF	2.19817	3.23266e-10
ENSG00000163754.17	GYG1	1.4933	5.17281e-05	ENSG00000118520.14	ARG1	2.18685	0.000228268
ENSG00000160883.10	HK3	1.48672	1.2927e-11	ENSG00000188305.5	C19orf35	2.18071	9.10984e-14
ENSG00000158869.10	FCER1G	1.48369	7.32826e-09	ENSG00000198018.6	ENTPD7	2.16283	6.52734e-08
ENSG00000214274.9	ANG	1.46316	0.0394106	ENSG00000123836.14	PFKFB2	2.16078	0.014119
ENSG00000158089.14	GALNT14	1.44853	0.00556028	ENSG00000139567.12	ACVRL1	2.15846	7.26889e-06
ENSG00000257017.8	HP	1.44563	0.000144049	ENSG00000065833.8	ME1	2.15779	5.52762e-05
ENSG00000117984.13	CTSD	1.44562	6.92638e-12	ENSG00000101188.4	NTSR1	2.14372	2.0528e-05
ENSG00000156414.18	TDRD9	1.4371	0.000499241	ENSG00000113749.7	HRH2	2.13088	1.51938e-15
ENSG00000171812.12	COL8A2	1.42038	4.55672e-06	ENSG00000054793.13	ATP9A	2.10438	2.77781e-06
ENSG00000229314.5	ORM1	1.41648	0.000345777	ENSG00000128918.14	ALDH1A2	2.10008	3.892e-06
ENSG00000180549.7	FUT7	1.40976	9.88851e-08	ENSG00000198915.11	RASGEF1A	2.09801	0.00098168
ENSG00000042493.15	CAPG	1.40186	3.18189e-09	ENSG00000086544.2	ITPKC	2.09369	5.68443e-05
ENSG00000127838.13	PNKD	1.39901	0.0083979	ENSG00000101187.15	SLCO4A1	2.09224	0.000747133
ENSG00000176170.13	SPHK1	1.39424	0.00815365	ENSG00000198848.12	CES1	2.08511	3.18342e-06
ENSG00000169692.12	AGPAT2	1.39069	5.90024e-12	ENSG00000260314.2	MRC1	2.07531	0.022142
ENSG00000115607.9	IL18RAP	1.38726	0.0145749	ENSG00000178814.16	OPLAH	2.07522	4.26234e-07
ENSG00000141505.11	ASGR1	1.38397	0.000381903	ENSG00000163803.12	PLB1	2.07507	6.99468e-10
ENSG00000076944.15	STXBP2	1.37618	5.8465e-06	ENSG00000188483.7	IER5L	2.06949	6.36523e-05
ENSG00000163697.16	APBB2	1.37248	0.0118476	ENSG00000099377.13	HSD3B7	2.05867	1.71982e-08
ENSG00000006534.15	ALDH3B1	1.37172	4.25676e-07	ENSG00000185897.6	FFAR3	2.04053	8.08836e-05
ENSG00000152315.4	KCNK13	1.36774	0.0219714	ENSG00000122642.10	FKBP9	2.03124	9.16713e-08
ENSG00000096060.14	FKBP5	1.36046	0.0046798	ENSG00000214456.8	PLIN5	2.02954	2.97975e-07
ENSG00000182118.7	FAM89A	1.35764	0.0065688	ENSG00000139572.3	GPR84	2.02588	0.000330777
ENSG00000149418.10	ST14	1.35673	2.39009e-07	ENSG00000115607.9	IL18RAP	2.01804	0.0222015
ENSG00000145491.11	ROPN1L	1.35538	0.00218369	ENSG00000105609.16	LILRB5	1.99968	1.03564e-10
ENSG00000180340.6	FZD2	1.35204	0.00118237	ENSG00000164120.13	HPGD	1.9969	0.00976132
ENSG00000120885.21	CLU	1.34941	0.00019736	ENSG00000100300.17	TSPO	1.98803	3.48634e-21
ENSG00000106070.18	GRB10	1.33988	0.0275718	ENSG00000145555.14	MYO10	1.98221	9.20529e-05
ENSG00000188483.7	IER5L	1.33947	0.0028995	ENSG00000180138.7	CSNK1A1L	1.97295	0.000173092
ENSG00000165886.4	UBTD1	1.33777	0.000168267	ENSG00000117834.12	SLC5A9	1.97084	0.000170994
ENSG00000123836.14	PFKFB2	1.33586	0.00323792	ENSG00000142657.20	PGD	1.96043	8.3415e-11
ENSG00000107872.12	FBXL15	1.3276	6.30006e-05	ENSG00000010327.10	STAB1	1.93193	7.52384e-22
ENSG00000100373.9	UPK3A	1.32574	0.00589476	ENSG00000105352.10	CEACAM4	1.9318	3.17205e-07
ENSG00000141497.13	ZMYND15	1.32057	0.000288157	ENSG00000180549.7	FUT7	1.91107	2.09249e-10
ENSG00000100292.16	HMOX1	1.31372	3.09967e-05	ENSG00000163083.5	INHBB	1.91099	0.00939605
ENSG00000198933.9	TBKBP1	1.30928	3.3255e-06	ENSG00000184557.4	SOCS3	1.91018	1.70136e-09
ENSG00000135404.11	CD63	1.30534	7.95087e-07	ENSG00000182534.13	MXRA7	1.89347	0.000104965
ENSG00000159840.15	ZYX	1.3023	2.19549e-06	ENSG00000092758.16	COL9A3	1.89345	0.0119514
ENSG00000112053.13	SLC26A8	1.29351	0.00359354	ENSG00000160883.10	HK3	1.88331	1.0466e-11
ENSG00000166527.7	CLEC4D	1.29284	0.00424682	ENSG00000175274.18	TP53I11	1.87125	5.92208e-15
ENSG00000142657.20	PGD	1.29078	7.22232e-06	ENSG00000149489.8	ROM1	1.87093	3.49577e-06
ENSG00000103254.9	FAM173A	1.2876	0.0100792	ENSG00000076944.15	STXBP2	1.86473	1.63597e-33
ENSG00000188747.8	NOXA1	1.28702	0.0270038	ENSG00000102010.14	BMX	1.85838	0.00195323
ENSG00000102007.10	PLP2	1.28317	6.34077e-06	ENSG00000153208.16	MERTK	1.85738	0.000130281
ENSG00000102265.11	TIMP1	1.2824	8.06259e-06	ENSG00000100504.16	PYGL	1.84938	5.79328e-10
ENSG00000130598.15	TNNI2	1.28139	1.07738e-05	ENSG00000115594.11	IL1R1	1.84769	0.00143967
ENSG00000135636.13	DYSF	1.28128	6.56231e-06	ENSG00000133800.8	LYVE1	1.84611	0.00353691
ENSG00000130202.9	NECTIN2	1.28034	0.0131858	ENSG00000198933.9	TBKBP1	1.83435	1.22497e-06
ENSG00000213722.8	DDAH2	1.27853	9.14447e-15	ENSG00000173369.15	C1QB	1.82001	0.000386905
ENSG00000100228.12	RAB36	1.27521	0.0021857	ENSG00000184005.10	ST6GALNAC3	1.81824	0.000243207
ENSG00000163453.11	IGFBP7	1.27358	0.000168136	ENSG00000182175.13	RGMA	1.79408	0.0302202
ENSG00000183696.13	UPP1	1.27325	0.000121455	ENSG00000089169.14	RPH3A	1.79078	0.000340832
ENSG00000175274.18	TP53I11	1.27274	4.29662e-06	ENSG00000079277.19	MKNK1	1.78304	2.6065e-05
ENSG00000188305.5	C19orf35	1.27231	0.000582274	ENSG00000142185.16	TRPM2	1.78119	5.56693e-10
ENSG00000184113.9	CLDN5	1.26939	0.0224843	ENSG00000187116.13	LILRA5	1.77777	1.27241e-09
ENSG00000167850.3	CD300C	1.26935	0.0115267	ENSG00000159496.14	RGL4	1.7768	1.11712e-07
ENSG00000248905.8	FMN1	1.26555	0.0463114	ENSG00000171236.9	LRG1	1.77488	1.6063e-06
ENSG00000141401.11	IMPA2	1.25524	5.26133e-10	ENSG00000229314.5	ORM1	1.77078	5.00452e-05
ENSG00000103154.9	NECAB2	1.24721	0.00955291	ENSG00000106853.18	PTGR1	1.76878	0.00736023
ENSG00000215440.11	NPEPL1	1.24295	4.67617e-11	ENSG00000127948.15	POR	1.76199	1.55198e-11
ENSG00000103490.13	PYCARD	1.24282	1.92852e-06	ENSG00000185339.8	TCN2	1.76141	1.28323e-05
ENSG00000108479.11	GALK1	1.24112	1.46499e-08	ENSG00000085117.11	CD82	1.75885	7.11962e-11
ENSG00000159496.14	RGL4	1.24069	0.000363492	ENSG00000134243.11	SORT1	1.75862	0.000912918
ENSG00000243696.4	RP5-966M1.6	1.23895	0.000839121	ENSG00000110080.18	ST3GAL4	1.75815	2.48662e-09
ENSG00000118520.14	ARG1	1.23888	0.00980368	ENSG00000104883.7	PEX11G	1.75411	0.0175048
ENSG00000105963.13	ADAP1	1.23745	1.28419e-08	ENSG00000084731.14	KIF3C	1.74756	1.67007e-09
ENSG00000112299.7	VNN1	1.23671	0.0395789	ENSG00000159840.15	ZYX	1.7425	1.77496e-22
ENSG00000187840.4	EIF4EBP1	1.22803	0.000218352	ENSG00000158869.10	FCER1G	1.74078	2.09463e-09
ENSG00000152766.5	ANKRD22	1.22718	0.00522145	ENSG00000124882.3	EREG	1.74012	0.0223973
ENSG00000092051.16	JPH4	1.22442	0.0312809	ENSG00000062282.14	DGAT2	1.73559	1.56419e-07
ENSG00000185010.14	F8	1.22358	0.00362698	ENSG00000182885.16	ADGRG3	1.73486	3.93187e-05
ENSG00000149925.18	ALDOA	1.22101	6.71859e-09	ENSG00000079393.20	DUSP13	1.73217	0.00222549
ENSG00000162817.6	C1orf115	1.21683	0.0170743	ENSG00000111261.13	MANSC1	1.7295	1.02617e-05
ENSG00000163803.12	PLB1	1.21512	0.000121089	ENSG00000171847.10	FAM90A1	1.72756	0.00352552
ENSG00000082014.16	SMARCD3	1.21329	0.00178675	ENSG00000146094.14	DOK3	1.72466	3.58911e-15
ENSG00000142185.16	TRPM2	1.21246	3.86881e-07	ENSG00000133687.15	TMTC1	1.72336	0.00081491
ENSG00000049089.14	COL9A2	1.20941	0.0497791	ENSG00000175928.5	LRRN1	1.71705	0.000779215
ENSG00000162551.13	ALPL	1.20927	0.000864914	ENSG00000126603.8	GLIS2	1.71329	0.00158066
ENSG00000143110.11	C1orf162	1.20902	0.000121089	ENSG00000180767.9	CHST13	1.70812	0.000778501
ENSG00000110628.13	SLC22A18	1.20793	7.36667e-06	ENSG00000102007.10	PLP2	1.70575	1.31532e-21
ENSG00000189077.10	TMEM120A	1.20491	3.32746e-05	ENSG00000143344.15	RGL1	1.7042	4.13872e-06
ENSG00000174791.10	RIN1	1.20413	0.000222021	ENSG00000130202.9	NECTIN2	1.69536	0.0064535
ENSG00000101220.17	C20orf27	1.19296	0.00048305	ENSG00000141401.11	IMPA2	1.69309	3.9381e-17
ENSG00000018280.16	SLC11A1	1.19234	0.000447919	ENSG00000163421.8	PROK2	1.69003	1.19964e-08
ENSG00000186193.8	SAPCD2	1.19181	0.00787837	ENSG00000163993.6	S100P	1.68763	7.32434e-14
ENSG00000124588.19	NQO2	1.18533	0.0223399	ENSG00000157227.12	MMP14	1.68643	5.48708e-06
ENSG00000146094.14	DOK3	1.17875	1.14751e-05	ENSG00000123119.11	NECAB1	1.68192	0.00104176
ENSG00000180061.9	TMEM150B	1.17477	0.00271167	ENSG00000132205.10	EMILIN2	1.68051	1.71494e-11
ENSG00000142694.6	EVA1B	1.1721	0.0120442	ENSG00000165131.6	C7orf34	1.67388	0.0265602
ENSG00000179862.6	CITED4	1.16944	0.000706711	ENSG00000183696.13	UPP1	1.67313	5.30115e-05
ENSG00000167874.6	TMEM88	1.16671	0.0034648	ENSG00000124145.6	SDC4	1.67112	0.000766128
ENSG00000163959.9	SLC51A	1.16313	0.00114584	ENSG00000225940.5	C5orf67	1.66779	0.00449039
ENSG00000127948.15	POR	1.1593	5.86525e-06	ENSG00000132589.15	FLOT2	1.6674	2.08628e-10
ENSG00000100577.18	GSTZ1	1.15465	3.97676e-05	ENSG00000018280.16	SLC11A1	1.66437	3.98829e-08
ENSG00000214212.8	C19orf38	1.1542	6.81454e-05	ENSG00000157343.8	ARMC12	1.66132	0.00708066
ENSG00000156127.6	BATF	1.15249	0.000736834	ENSG00000242616.3	GNG10	1.66123	0.00196982
ENSG00000111640.14	GAPDH	1.1519	5.88631e-06	ENSG00000120885.21	CLU	1.65951	8.31325e-07
ENSG00000005961.17	ITGA2B	1.15136	0.0208419	ENSG00000180509.11	KCNE1	1.65947	0.00226409
ENSG00000131187.9	F12	1.15099	0.00268903	ENSG00000132965.9	ALOX5AP	1.65842	0.000859565
ENSG00000163191.5	S100A11	1.14902	8.88528e-05	ENSG00000203710.11	CR1	1.64956	0.000199483
ENSG00000186818.12	LILRB4	1.14902	0.0100142	ENSG00000147883.10	CDKN2B	1.64869	0.000335
ENSG00000161714.11	PLCD3	1.14839	0.0147407	ENSG00000143641.9	GALNT2	1.64243	1.87576e-08
ENSG00000150337.13	FCGR1A	1.14833	0.0224504	ENSG00000124588.19	NQO2	1.63758	5.3745e-14
ENSG00000160410.14	SHKBP1	1.14448	0.00150103	ENSG00000070019.4	GUCY2C	1.62698	0.000584136
ENSG00000102317.17	RBM3	1.14351	2.39009e-07	ENSG00000135404.11	CD63	1.62652	7.47902e-12
ENSG00000182511.11	FES	1.14199	6.74346e-08	ENSG00000119669.4	IRF2BPL	1.62399	5.27879e-07
ENSG00000102032.12	RENBP	1.13681	6.81037e-06	ENSG00000019169.10	MARCO	1.62253	1.85629e-07
ENSG00000130755.12	GMFG	1.13678	0.000119919	ENSG00000185201.16	IFITM2	1.62074	1.62266e-09
ENSG00000164885.12	CDK5	1.13645	1.14617e-05	ENSG00000142405.21	NLRP12	1.62007	3.86222e-14
ENSG00000135678.11	CPM	1.13344	0.0192535	ENSG00000138772.12	ANXA3	1.61745	0.00131954
ENSG00000100284.20	TOM1	1.13319	0.000126704	ENSG00000145491.11	ROPN1L	1.61474	0.000382994
ENSG00000198113.2	TOR4A	1.13205	0.000168267	ENSG00000072952.18	MRVI1	1.61305	1.83409e-06
ENSG00000167600.13	CYP2S1	1.13018	0.00807538	ENSG00000163220.10	S100A9	1.60739	1.22251e-06
ENSG00000142733.14	MAP3K6	1.12803	2.37705e-06	ENSG00000168528.11	SERINC2	1.60538	3.81626e-06
ENSG00000267281.2	RP11-793H13.10	1.12721	0.0446479	ENSG00000196189.12	SEMA4A	1.60406	1.88804e-09
ENSG00000182718.16	ANXA2	1.12624	0.00282212	ENSG00000198216.11	CACNA1E	1.60158	0.01818
ENSG00000204839.8	MROH6	1.12614	0.0102954	ENSG00000163191.5	S100A11	1.60025	4.74056e-14
ENSG00000161921.14	CXCL16	1.12489	0.00046696	ENSG00000179241.12	LDLRAD3	1.59749	0.000168421
ENSG00000213523.10	SRA1	1.12263	2.75921e-10	ENSG00000008516.16	MMP25	1.59361	0.000144836
ENSG00000051523.10	CYBA	1.12243	7.49632e-12	ENSG00000167676.4	PLIN4	1.59096	0.000461763
ENSG00000132965.9	ALOX5AP	1.12137	0.00086157	ENSG00000123342.15	MMP19	1.58923	0.00505023
ENSG00000198019.12	FCGR1B	1.11823	0.0189731	ENSG00000267385.1	CTB-50L17.14	1.58845	0.0082184
ENSG00000085117.11	CD82	1.11805	0.000983265	ENSG00000119686.9	FLVCR2	1.58223	1.72857e-10
ENSG00000113749.7	HRH2	1.1153	0.000241028	ENSG00000168268.10	NT5DC2	1.58058	5.86605e-09
ENSG00000117834.12	SLC5A9	1.11325	0.0440787	ENSG00000165886.4	UBTD1	1.57983	6.66937e-14
ENSG00000141854.9	CTB-55O6.8	1.11317	0.0210858	ENSG00000204634.12	TBC1D8	1.57748	0.000232893
ENSG00000148426.12	PROSER2	1.11156	0.0396501	ENSG00000135678.11	CPM	1.57731	0.000100321
ENSG00000178896.8	EXOSC4	1.11013	0.000464521	ENSG00000109047.7	RCVRN	1.57664	0.0346757
ENSG00000109113.19	RAB34	1.10972	0.00539519	ENSG00000168546.10	GFRA2	1.56715	0.00157722
ENSG00000170525.20	PFKFB3	1.10959	0.00130099	ENSG00000141447.17	OSBPL1A	1.56553	7.49815e-05
ENSG00000136856.17	SLC2A8	1.10888	0.0249004	ENSG00000197272.2	IL27	1.55936	0.0166799
ENSG00000086288.11	NME8	1.1083	0.00246144	ENSG00000116260.16	QSOX1	1.55443	6.30315e-20
ENSG00000021355.12	SERPINB1	1.10792	3.38532e-05	ENSG00000117115.12	PADI2	1.55397	1.46602e-06
ENSG00000183784.6	C9orf66	1.10757	0.0434178	ENSG00000204389.9	HSPA1A	1.54798	3.35299e-19
ENSG00000116260.16	QSOX1	1.10606	8.23861e-07	ENSG00000008394.12	MGST1	1.54649	1.94256e-13
ENSG00000141349.8	G6PC3	1.10576	0.00335255	ENSG00000111886.10	GABRR2	1.54512	0.0178107
ENSG00000106348.16	IMPDH1	1.1057	1.50987e-08	ENSG00000021355.12	SERPINB1	1.54503	2.73205e-06
ENSG00000111275.12	ALDH2	1.10503	0.00450204	ENSG00000136026.13	CKAP4	1.54465	9.44215e-09
ENSG00000130382.8	MLLT1	1.10298	6.7803e-07	ENSG00000125900.12	SIRPD	1.54425	1.38279e-05
ENSG00000105223.19	PLD3	1.10202	0.000184068	ENSG00000198734.10	F5	1.54378	5.58387e-08
ENSG00000115129.13	TP53I3	1.09983	0.000227238	ENSG00000151726.13	ACSL1	1.54308	0.000451993
ENSG00000143537.13	ADAM15	1.09946	0.00175734	ENSG00000105711.11	SCN1B	1.54294	3.89102e-05
ENSG00000221869.4	CEBPD	1.09675	3.18033e-05	ENSG00000271605.5	MILR1	1.54029	5.39751e-06
ENSG00000170458.13	CD14	1.09569	6.81037e-06	ENSG00000112062.10	MAPK14	1.53926	3.80057e-05
ENSG00000141526.16	SLC16A3	1.09562	6.34077e-06	ENSG00000111275.12	ALDH2	1.53513	6.56288e-08
ENSG00000141574.7	SECTM1	1.0952	1.43532e-05	ENSG00000221869.4	CEBPD	1.53294	0.000238982
ENSG00000162882.14	HAAO	1.09513	0.00402701	ENSG00000186205.12	1-Mar	1.52749	1.06708e-06
ENSG00000008516.16	MMP25	1.09445	0.0194438	ENSG00000138061.11	CYP1B1	1.52474	8.60132e-07
ENSG00000185482.7	STAC3	1.09212	0.000131483	ENSG00000117984.13	CTSD	1.52347	1.22402e-20
ENSG00000126759.13	CFP	1.08981	8.08946e-09	ENSG00000151948.11	GLT1D1	1.51984	8.55475e-08
ENSG00000147813.15	NAPRT	1.08947	0.000731	ENSG00000059804.15	SLC2A3	1.51859	3.31212e-05
ENSG00000060558.3	GNA15	1.08893	1.80065e-05	ENSG00000165181.16	C9orf84	1.51528	0.00127411
ENSG00000025708.13	TYMP	1.08884	5.32074e-07	ENSG00000183160.8	TMEM119	1.51449	0.000628032
ENSG00000161653.10	NAGS	1.0879	0.041377	ENSG00000167874.6	TMEM88	1.51425	1.25724e-07
ENSG00000132589.15	FLOT2	1.08704	9.79897e-05	ENSG00000112053.13	SLC26A8	1.51122	0.00938873
ENSG00000228278.3	ORM2	1.08644	2.79684e-05	ENSG00000102265.11	TIMP1	1.50973	8.51484e-10
ENSG00000171236.9	LRG1	1.08459	0.00335533	ENSG00000100097.11	LGALS1	1.50873	3.52094e-07
ENSG00000137312.14	FLOT1	1.08227	0.000200163	ENSG00000173372.16	C1QA	1.5058	0.0138887
ENSG00000120725.12	SIL1	1.08212	0.000343075	ENSG00000136235.15	GPNMB	1.50264	0.00449955
ENSG00000182885.16	ADGRG3	1.08194	0.0168699	ENSG00000143595.12	AQP10	1.49849	0.0032869
ENSG00000066336.11	SPI1	1.08174	7.30552e-09	ENSG00000109466.13	KLHL2	1.49766	0.000560296
ENSG00000136689.18	IL1RN	1.0806	0.00032488	ENSG00000187775.16	DNAH17	1.49631	0.000553247
ENSG00000125910.5	S1PR4	1.07984	2.25947e-07	ENSG00000134686.18	PHC2	1.49552	0.000169354
ENSG00000196189.12	SEMA4A	1.07829	0.0035845	ENSG00000135631.16	RAB11FIP5	1.49395	0.00399086
ENSG00000175294.5	CATSPER1	1.07814	0.0242442	ENSG00000168916.15	ZNF608	1.49261	0.00183814
ENSG00000197956.9	S100A6	1.07756	0.000687121	ENSG00000249437.7	NAIP	1.49124	0.00670024
ENSG00000062282.14	DGAT2	1.07717	0.00224698	ENSG00000158104.11	HPD	1.49106	0.0160387
ENSG00000116670.14	MAD2L2	1.07708	1.34071e-05	ENSG00000067141.16	NEO1	1.49045	0.0324099
ENSG00000110080.18	ST3GAL4	1.07693	0.000766979	ENSG00000166527.7	CLEC4D	1.48983	0.0085534
ENSG00000102181.20	CD99L2	1.07678	5.59434e-07	ENSG00000130382.8	MLLT1	1.48871	5.31731e-08
ENSG00000106330.11	MOSPD3	1.07574	1.65024e-07	ENSG00000183621.15	ZNF438	1.4873	5.00811e-05
ENSG00000141096.4	DPEP3	1.07546	0.00941066	ENSG00000179862.6	CITED4	1.48411	0.000124627
ENSG00000161513.11	FDXR	1.07397	0.00248279	ENSG00000159339.13	PADI4	1.48403	5.58387e-08
ENSG00000245848.2	CEBPA	1.07267	2.83971e-07	ENSG00000163739.4	CXCL1	1.48045	1.4356e-05
ENSG00000175806.14	MSRA	1.07256	7.13969e-07	ENSG00000176788.8	BASP1	1.47749	3.09921e-07
ENSG00000105355.8	PLIN3	1.0723	1.26726e-05	ENSG00000106348.16	IMPDH1	1.47479	4.12726e-19
ENSG00000030582.17	GRN	1.07023	2.92649e-05	ENSG00000180340.6	FZD2	1.47298	1.82287e-05
ENSG00000213347.10	MXD3	1.06985	0.000777564	ENSG00000181444.12	ZNF467	1.4708	2.66874e-09
ENSG00000163956.10	LRPAP1	1.0685	2.34792e-07	ENSG00000169692.12	AGPAT2	1.46656	7.2186e-20
ENSG00000177105.9	RHOG	1.06635	1.512e-05	ENSG00000149418.10	ST14	1.46489	1.85718e-07
ENSG00000158825.5	CDA	1.06438	5.81232e-07	ENSG00000007237.18	GAS7	1.46111	2.09165e-05
ENSG00000170909.13	OSCAR	1.06303	3.18859e-06	ENSG00000150403.17	TMCO3	1.45954	1.24584e-07
ENSG00000167676.4	PLIN4	1.06175	0.0124405	ENSG00000189077.10	TMEM120A	1.45582	2.23992e-09
ENSG00000104870.12	FCGRT	1.06126	1.87716e-08	ENSG00000129450.8	SIGLEC9	1.45531	6.69843e-12
ENSG00000171298.12	GAA	1.05988	1.28743e-06	ENSG00000170909.13	OSCAR	1.45477	6.96625e-12
ENSG00000161677.11	JOSD2	1.05889	0.000812289	ENSG00000091106.18	NLRC4	1.45201	1.40239e-05
ENSG00000107738.19	VSIR	1.05874	8.63778e-05	ENSG00000170458.13	CD14	1.45182	3.93845e-11
ENSG00000136830.11	FAM129B	1.05771	0.00382747	ENSG00000170837.2	GPR27	1.44246	2.5086e-05
ENSG00000123360.11	PDE1B	1.05677	7.64337e-07	ENSG00000116574.5	RHOU	1.43875	2.37438e-06
ENSG00000196154.11	S100A4	1.05597	0.00352375	ENSG00000244482.10	LILRA6	1.43822	3.36805e-07
ENSG00000196923.13	PDLIM7	1.05495	1.66178e-08	ENSG00000152315.4	KCNK13	1.43798	0.000966977
ENSG00000133246.11	PRAM1	1.05491	1.93385e-08	ENSG00000165801.9	ARHGEF40	1.43784	7.39524e-08
ENSG00000124713.5	GNMT	1.051	0.0345637	ENSG00000163453.11	IGFBP7	1.43694	0.000107237
ENSG00000171222.10	SCAND1	1.05027	8.22945e-05	ENSG00000072682.18	P4HA2	1.43482	0.0119433
ENSG00000008438.4	PGLYRP1	1.04833	0.02101	ENSG00000175556.16	LONRF3	1.43456	0.00109617
ENSG00000134243.11	SORT1	1.04335	0.00251089	ENSG00000171812.12	COL8A2	1.43445	0.000207789
ENSG00000178623.11	GPR35	1.04221	0.0325244	ENSG00000135083.15	CCNJL	1.43391	6.25316e-05
ENSG00000110200.8	ANAPC15	1.04085	0.00371933	ENSG00000123384.13	LRP1	1.4326	2.6142e-09
ENSG00000101439.8	CST3	1.04082	0.00248279	ENSG00000042493.15	CAPG	1.43152	2.94677e-08
ENSG00000198736.11	MSRB1	1.03982	0.000325449	ENSG00000158825.5	CDA	1.43141	2.03729e-10
ENSG00000051128.18	HOMER3	1.03528	0.0225517	ENSG00000054523.17	KIF1B	1.42982	7.75671e-05
ENSG00000100364.18	KIAA0930	1.03472	8.9148e-05	ENSG00000100218.11	RSPH14	1.42964	0.0162399
ENSG00000178226.10	PRSS36	1.03162	0.010188	ENSG00000133246.11	PRAM1	1.42549	6.81533e-14
ENSG00000105711.11	SCN1B	1.03155	0.0470594	ENSG00000162817.6	C1orf115	1.42527	0.00158673
ENSG00000198216.11	CACNA1E	1.03152	0.0264748	ENSG00000180061.9	TMEM150B	1.42388	2.15733e-07
ENSG00000100365.14	NCF4	1.02622	9.56713e-05	ENSG00000213722.8	DDAH2	1.42334	4.20494e-11
ENSG00000119686.9	FLVCR2	1.02613	0.0206346	ENSG00000132357.13	CARD6	1.41986	4.01576e-07
ENSG00000185201.16	IFITM2	1.02512	0.00364927	ENSG00000187554.12	TLR5	1.41863	1.9569e-05
ENSG00000184060.10	ADAP2	1.02171	4.28906e-05	ENSG00000184730.10	APOBR	1.4182	1.70499e-15
ENSG00000167995.15	BEST1	1.01989	0.00278045	ENSG00000125505.16	MBOAT7	1.41611	1.63172e-12
ENSG00000075399.13	VPS9D1	1.01766	0.00319984	ENSG00000086288.11	NME8	1.4134	0.000189414
ENSG00000196843.15	ARID5A	1.0174	0.000136823	ENSG00000099985.3	OSM	1.41213	0.00629541
ENSG00000196358.10	NTNG2	1.01695	0.0328637	ENSG00000276644.4	DACH1	1.4114	0.00422522
ENSG00000110446.10	SLC15A3	1.01405	5.86682e-08	ENSG00000131969.14	ABHD12B	1.41056	2.051e-05
ENSG00000112799.8	LY86	1.00935	0.00188777	ENSG00000171777.15	RASGRP4	1.40955	3.54042e-13
ENSG00000181481.13	RNF135	1.00849	0.000111065	ENSG00000077238.13	IL4R	1.40808	2.37388e-10
ENSG00000101084.17	C20orf24	1.00613	0.00522145	ENSG00000160410.14	SHKBP1	1.40804	1.73408e-12
ENSG00000100504.16	PYGL	1.00456	0.00167392	ENSG00000066336.11	SPI1	1.40763	1.89475e-16
ENSG00000271605.5	MILR1	1.00385	0.0189731	ENSG00000100365.14	NCF4	1.40643	3.85742e-08
ENSG00000105404.10	RABAC1	1.00052	4.42487e-05	ENSG00000160746.12	ANO10	1.40481	2.4447e-15
ENSG00000183734.4	ASCL2	0.998255	0.0373085	ENSG00000189127.7	ANKRD34B	1.40222	0.00496252
ENSG00000129450.8	SIGLEC9	0.997033	0.000541594	ENSG00000143546.9	S100A8	1.40097	0.00150178
ENSG00000136630.12	HLX	0.992631	3.74065e-09	ENSG00000141294.9	LRRC46	1.39989	0.00125493
ENSG00000125505.16	MBOAT7	0.992395	4.89212e-05	ENSG00000008438.4	PGLYRP1	1.39741	1.22376e-05
ENSG00000160796.16	NBEAL2	0.989499	1.39886e-05	ENSG00000169896.16	ITGAM	1.39727	3.59179e-08
ENSG00000213903.8	LTB4R	0.988901	0.000189879	ENSG00000105355.8	PLIN3	1.3971	1.24262e-12
ENSG00000146828.17	SLC12A9	0.98883	0.000170402	ENSG00000163697.16	APBB2	1.39604	0.0112089
ENSG00000213719.8	CLIC1	0.987377	4.42487e-05	ENSG00000245848.2	CEBPA	1.39536	4.74056e-14
ENSG00000177191.2	B3GNT8	0.986296	0.00278141	ENSG00000077420.15	APBB1IP	1.39369	1.00623e-10
ENSG00000137726.16	FXYD6	0.983676	0.0067733	ENSG00000159423.16	ALDH4A1	1.39197	1.18717e-05
ENSG00000196743.8	GM2A	0.983474	0.000287058	ENSG00000213903.8	LTB4R	1.39157	2.30626e-07
ENSG00000124570.18	SERPINB6	0.983024	0.0084203	ENSG00000133318.13	RTN3	1.38874	7.86415e-10
ENSG00000180509.11	KCNE1	0.982955	0.00647848	ENSG00000030582.17	GRN	1.38363	6.88579e-20
ENSG00000151650.7	VENTX	0.982919	0.00055523	ENSG00000101474.11	APMAP	1.38345	1.17159e-05
ENSG00000114853.13	ZBTB47	0.981814	0.00794604	ENSG00000186431.18	FCAR	1.383	0.00310283
ENSG00000277791.4	PSMB3	0.980804	3.26023e-05	ENSG00000100292.16	HMOX1	1.37722	9.91304e-06
ENSG00000157227.12	MMP14	0.980587	0.0226383	ENSG00000152380.9	FAM151B	1.3757	0.00274275
ENSG00000125611.15	CHCHD5	0.980476	0.000508373	ENSG00000204839.8	MROH6	1.37349	5.24765e-07
ENSG00000275183.1	LENG9	0.978363	0.0353221	ENSG00000177105.9	RHOG	1.36969	3.21883e-12
ENSG00000180891.12	CUEDC1	0.977435	0.000101785	ENSG00000012779.10	ALOX5	1.36965	1.84776e-07
ENSG00000123384.13	LRP1	0.976109	0.00390126	ENSG00000101336.13	HCK	1.36964	3.41851e-12
ENSG00000142046.14	TMEM91	0.975869	0.000131483	ENSG00000118508.4	RAB32	1.36925	5.66955e-10
ENSG00000103811.15	CTSH	0.975272	0.0214285	ENSG00000141526.16	SLC16A3	1.36663	1.00805e-13
ENSG00000130309.10	GLT25D1	0.975241	3.23782e-05	ENSG00000084112.14	SSH1	1.36607	4.46534e-08
ENSG00000163931.15	TKT	0.975088	4.61093e-05	ENSG00000168615.11	ADAM9	1.36568	1.0804e-06
ENSG00000086504.15	MRPL28	0.974373	0.000195323	ENSG00000123360.11	PDE1B	1.36433	1.86312e-10
ENSG00000198715.11	GLMP	0.973057	0.00683771	ENSG00000188487.11	INSC	1.36347	0.0378296
ENSG00000142409.5	ZNF787	0.972596	1.34019e-08	ENSG00000136689.18	IL1RN	1.3625	3.59214e-11
ENSG00000162444.11	RBP7	0.970816	2.16769e-06	ENSG00000163956.10	LRPAP1	1.35812	7.37949e-11
ENSG00000149357.9	LAMTOR1	0.96905	5.53e-09	ENSG00000169258.6	GPRIN1	1.35802	0.00717078
ENSG00000116586.11	LAMTOR2	0.968423	8.21626e-07	ENSG00000107738.19	VSIR	1.35722	1.4129e-08
ENSG00000073169.13	SELO	0.968299	8.21626e-07	ENSG00000186806.5	VSIG10L	1.35673	0.0319028
ENSG00000026025.15	VIM	0.967505	0.00378327	ENSG00000162512.15	SDC3	1.35553	0.00651187
ENSG00000125089.16	SH3TC1	0.967368	0.00727483	ENSG00000087157.18	PGS1	1.35514	6.515e-06
ENSG00000104915.14	STX10	0.96538	2.34812e-05	ENSG00000164105.3	SAP30	1.35495	0.0140197
ENSG00000140859.15	KIFC3	0.963203	0.0115258	ENSG00000167536.13	DHRS13	1.3534	3.77994e-06
ENSG00000118640.10	VAMP8	0.962632	0.000144125	ENSG00000115507.9	OTX1	1.35326	0.00835043
ENSG00000160211.16	G6PD	0.960811	2.72704e-12	ENSG00000100290.2	BIK	1.35193	0.00100286
ENSG00000172889.15	EGFL7	0.960786	0.0313491	ENSG00000105520.10	PLPPR2	1.35183	7.51408e-10
ENSG00000159720.11	ATP6V0D1	0.960735	3.0151e-05	ENSG00000183762.12	KREMEN1	1.35096	0.00210052
ENSG00000111321.10	LTBR	0.960704	1.63134e-05	ENSG00000175806.14	MSRA	1.35002	3.14085e-08
ENSG00000171443.6	ZNF524	0.960585	0.000344464	ENSG00000204577.11	LILRB3	1.34869	3.2375e-07
ENSG00000198585.11	NUDT16	0.958718	0.0154379	ENSG00000105376.4	ICAM5	1.34861	0.0075976
ENSG00000196502.11	SULT1A1	0.957251	0.00118142	ENSG00000198053.11	SIRPA	1.34779	2.53097e-08
ENSG00000244482.10	LILRA6	0.957229	0.0152462	ENSG00000136630.12	HLX	1.34664	5.85045e-10
ENSG00000254901.7	BORCS8	0.956887	0.00122534	ENSG00000119535.17	CSF3R	1.34312	0.000146779
ENSG00000144455.13	SUMF1	0.955661	0.000184068	ENSG00000129038.15	LOXL1	1.3429	0.0303821
ENSG00000002330.13	BAD	0.955079	0.00231109	ENSG00000184611.11	KCNH7	1.34001	0.00577567
ENSG00000118508.4	RAB32	0.954903	0.000451894	ENSG00000140563.14	MCTP2	1.33939	0.00633926
ENSG00000170043.11	TRAPPC1	0.953546	3.85856e-05	ENSG00000119915.4	ELOVL3	1.3389	0.0094247
ENSG00000110077.14	MS4A6A	0.951601	0.00366872	ENSG00000181409.11	AATK	1.33731	1.79608e-05
ENSG00000135643.4	KCNMB4	0.951235	0.0167062	ENSG00000180316.12	PNPLA1	1.33601	1.38279e-05
ENSG00000184557.4	SOCS3	0.951008	0.00471011	ENSG00000137312.14	FLOT1	1.3351	1.51351e-06
ENSG00000007376.7	RPUSD1	0.950703	0.000203207	ENSG00000103196.11	CRISPLD2	1.33418	0.000212804
ENSG00000134571.10	MYBPC3	0.950401	8.01516e-05	ENSG00000155926.13	SLA	1.33394	0.000627436
ENSG00000113303.11	BTNL8	0.950086	0.0071084	ENSG00000089351.14	GRAMD1A	1.32695	2.61219e-12
ENSG00000060982.14	BCAT1	0.948978	0.00534043	ENSG00000167100.14	SAMD14	1.32508	0.0313876
ENSG00000067225.17	PKM	0.948629	5.28251e-06	ENSG00000112303.13	VNN2	1.32434	3.94586e-05
ENSG00000142405.21	NLRP12	0.948462	5.69964e-06	ENSG00000257335.8	MGAM	1.32245	0.0180573
ENSG00000123815.11	ADCK4	0.948061	0.000362477	ENSG00000185010.14	F8	1.32145	1.39212e-06
ENSG00000170892.10	TSEN34	0.947335	8.62854e-05	ENSG00000138738.10	PRDM5	1.31857	0.0151277
ENSG00000184730.10	APOBR	0.946939	0.000250442	ENSG00000149925.18	ALDOA	1.31843	2.73713e-13
ENSG00000160446.18	ZDHHC12	0.946681	0.000344299	ENSG00000148926.9	ADM	1.31648	0.000478772
ENSG00000075618.17	FSCN1	0.94631	0.0431142	ENSG00000127946.16	HIP1	1.31615	0.000226427
ENSG00000108405.3	P2RX1	0.945072	0.000241527	ENSG00000135862.5	LAMC1	1.31032	4.85661e-05
ENSG00000100151.15	PICK1	0.94452	1.3974e-05	ENSG00000138639.17	ARHGAP24	1.31012	0.000123099
ENSG00000174600.13	CMKLR1	0.944322	0.00746273	ENSG00000196352.15	CD55	1.30808	0.00105148
ENSG00000099860.8	GADD45B	0.942805	1.29666e-06	ENSG00000075426.11	FOSL2	1.30564	8.17089e-07
ENSG00000132205.10	EMILIN2	0.942697	0.000820933	ENSG00000172216.5	CEBPB	1.30513	0.00015115
ENSG00000247596.8	TWF2	0.941756	3.70417e-05	ENSG00000139178.10	C1RL	1.30251	7.43202e-06
ENSG00000176845.12	METRNL	0.941311	0.0003086	ENSG00000035862.12	TIMP2	1.30103	2.30624e-08
ENSG00000197747.8	S100A10	0.939273	0.0289859	ENSG00000092036.18	HAUS4	1.29923	1.01586e-07
ENSG00000069399.14	BCL3	0.938513	6.05477e-05	ENSG00000163171.7	CDC42EP3	1.29878	9.91658e-07
ENSG00000164105.3	SAP30	0.938438	0.0404549	ENSG00000197249.13	SERPINA1	1.29734	2.67016e-07
ENSG00000134686.18	PHC2	0.937123	0.00947162	ENSG00000166825.13	ANPEP	1.29408	3.05493e-05
ENSG00000011600.11	TYROBP	0.93388	2.52987e-05	ENSG00000220008.3	LINGO3	1.29304	0.001886
ENSG00000155254.12	MARVELD1	0.933131	0.0145641	ENSG00000182566.13	CLEC4G	1.29263	0.00571579
ENSG00000064601.17	CTSA	0.933122	0.00251354	ENSG00000121064.12	SCPEP1	1.29237	7.02805e-07
ENSG00000162881.6	OXER1	0.932	0.0228002	ENSG00000108479.11	GALK1	1.29208	2.49073e-09
ENSG00000183011.13	NAA38	0.931624	0.00251354	ENSG00000146054.17	TRIM7	1.29042	0.00380922
ENSG00000012779.10	ALOX5	0.931174	4.21365e-05	ENSG00000102181.20	CD99L2	1.28941	9.42585e-09
ENSG00000159339.13	PADI4	0.929427	2.48268e-05	ENSG00000064999.13	ANKS1A	1.28832	0.000871729
ENSG00000165140.9	FBP1	0.926378	0.0037443	ENSG00000167995.15	BEST1	1.28804	8.38448e-05
ENSG00000204634.12	TBC1D8	0.925834	0.00449656	ENSG00000026025.15	VIM	1.28774	5.41076e-10
ENSG00000168476.11	REEP4	0.925802	3.53647e-06	ENSG00000180353.10	HCLS1	1.28752	1.06708e-06
ENSG00000171051.8	FPR1	0.925179	0.00910329	ENSG00000173535.14	TNFRSF10C	1.28648	2.575e-06
ENSG00000161642.17	ZNF385A	0.923765	0.00409479	ENSG00000135842.16	FAM129A	1.28626	0.000746319
ENSG00000173327.7	MAP3K11	0.922845	7.49232e-08	ENSG00000146828.17	SLC12A9	1.28322	1.17428e-13
ENSG00000277203.1	F8A1	0.922757	0.0245647	ENSG00000143110.11	C1orf162	1.28273	3.63016e-05
ENSG00000180353.10	HCLS1	0.921942	0.000643701	ENSG00000152760.9	TCTEX1D1	1.28165	0.0124813
ENSG00000060491.16	OGFR	0.921583	1.2516e-08	ENSG00000059377.16	TBXAS1	1.28123	1.83881e-06
ENSG00000108352.12	RAPGEFL1	0.921386	0.0100142	ENSG00000183087.14	GAS6	1.28081	3.82814e-07
ENSG00000058799.14	YIPF1	0.921296	0.000233468	ENSG00000169826.7	CSGALNACT2	1.27777	0.00600728
ENSG00000130304.16	SLC27A1	0.921088	0.00502712	ENSG00000105501.12	SIGLEC5	1.27751	0.00188815
ENSG00000204103.3	MAFB	0.919928	0.00230322	ENSG00000100599.15	RIN3	1.27643	4.71323e-17
ENSG00000164088.17	PPM1M	0.919142	0.000527709	ENSG00000069399.14	BCL3	1.27543	4.2739e-08
ENSG00000213699.8	SLC35F6	0.918782	0.00191026	ENSG00000060069.16	CTDP1	1.27465	6.76945e-10
ENSG00000119535.17	CSF3R	0.91779	0.0055661	ENSG00000214212.8	C19orf38	1.2735	1.42688e-15
ENSG00000166825.13	ANPEP	0.917761	0.00874622	ENSG00000067225.17	PKM	1.27285	8.37745e-20
ENSG00000130313.6	PGLS	0.916134	7.53906e-05	ENSG00000140044.12	JDP2	1.272	9.73928e-05
ENSG00000106367.14	AP1S1	0.915697	0.0139214	ENSG00000198736.11	MSRB1	1.2713	6.58004e-06
ENSG00000144040.12	SFXN5	0.914068	1.375e-05	ENSG00000128594.7	LRRC4	1.27015	0.000500217
ENSG00000174021.10	GNG5	0.91402	7.03994e-05	ENSG00000177663.13	IL17RA	1.26994	8.70704e-08
ENSG00000177674.15	AGTRAP	0.9136	0.00104276	ENSG00000198585.11	NUDT16	1.26878	0.00187594
ENSG00000085871.8	MGST2	0.912662	0.0315752	ENSG00000143067.4	ZNF697	1.26834	0.000163055
ENSG00000131042.14	LILRB2	0.90976	4.54208e-05	ENSG00000134571.10	MYBPC3	1.26737	0.000486371
ENSG00000167566.16	NCKAP5L	0.908619	4.89212e-05	ENSG00000101307.15	SIRPB1	1.26653	0.000240021
ENSG00000105520.10	PLPPR2	0.908421	0.00393578	ENSG00000115271.10	GCA	1.26426	0.0022124
ENSG00000166002.6	SMCO4	0.908308	0.0263773	ENSG00000121297.6	TSHZ3	1.2619	0.000567711
ENSG00000087157.18	PGS1	0.90697	0.00682219	ENSG00000182511.11	FES	1.26126	7.27534e-07
ENSG00000121552.3	CSTA	0.90688	0.0116565	ENSG00000140545.14	MFGE8	1.26002	0.0209955
ENSG00000102882.11	MAPK3	0.9055	0.000267316	ENSG00000117676.13	RPS6KA1	1.25949	1.61228e-12
ENSG00000183401.11	CCDC159	0.90169	0.000485747	ENSG00000114268.11	PFKFB4	1.25888	8.25414e-05
ENSG00000158062.20	UBXN11	0.90135	0.00292674	ENSG00000100284.20	TOM1	1.25647	1.21589e-21
ENSG00000155093.17	PTPRN2	0.901299	0.0469987	ENSG00000130309.10	GLT25D1	1.25591	2.87137e-13
ENSG00000008394.12	MGST1	0.900166	0.0242729	ENSG00000148200.16	NR6A1	1.25135	6.77441e-07
ENSG00000071553.16	ATP6AP1	0.899556	0.000304672	ENSG00000197063.10	MAFG	1.25131	1.07793e-05
ENSG00000225663.7	FAM195B	0.89936	1.43847e-05	ENSG00000171298.12	GAA	1.25104	1.71049e-12
ENSG00000091106.18	NLRC4	0.89928	0.0072813	ENSG00000116717.11	GADD45A	1.25033	0.0096037
ENSG00000125912.10	NCLN	0.89885	3.18189e-09	ENSG00000160255.17	ITGB2	1.247	5.22975e-15
ENSG00000149761.8	NUDT22	0.898331	0.000192085	ENSG00000134830.5	CSAR2	1.24682	3.18857e-08
ENSG00000114268.11	PFKFB4	0.898047	0.000240041	ENSG00000082014.16	SMARCD3	1.24591	6.37856e-17
ENSG00000220008.3	LINGO3	0.895626	0.0278831	ENSG00000125735.10	TNFSF14	1.24339	3.05493e-05
ENSG00000119655.10	NPC2	0.895437	0.00174802	ENSG00000160999.10	SH2B2	1.24289	2.49322e-13
ENSG00000110442.11	COMMD9	0.894428	0.00419534	ENSG00000075618.17	FSCN1	1.24277	2.94092e-05
ENSG00000185340.15	GAS2L1	0.89373	0.0475742	ENSG00000159720.11	ATP6V0D1	1.24198	7.74752e-19
ENSG00000005486.16	RHBDD2	0.892818	0.000163327	ENSG00000196843.15	ARID5A	1.2404	5.70738e-08
ENSG00000121316.10	PLBD1	0.892775	0.00046696	ENSG00000165555.9	NOXRED1	1.23991	0.00850704
ENSG00000141522.11	ARHGDIA	0.892663	2.04572e-09	ENSG00000103490.13	PYCARD	1.23787	2.72864e-17
ENSG00000183621.15	ZNF438	0.891982	0.00666883	ENSG00000118518.15	RNF146	1.23746	0.000627113
ENSG00000103196.11	CRISPLD2	0.891597	0.0341999	ENSG00000124107.5	SLPI	1.2345	0.00102905
ENSG00000170190.15	SLC16A5	0.890895	0.00150052	ENSG00000160796.16	NBEAL2	1.23333	1.23444e-05
ENSG00000109016.17	DHRS7B	0.890841	9.61802e-05	ENSG00000177706.8	FAM20C	1.23275	0.000319643
ENSG00000158716.8	DUSP23	0.890743	0.00295687	ENSG00000100580.7	TMED8	1.2308	0.000412519
ENSG00000131398.13	KCNC3	0.890112	0.0121719	ENSG00000130167.13	TSPAN16	1.22787	0.000953797
ENSG00000084731.14	KIF3C	0.889975	0.00276022	ENSG00000116991.10	SIPA1L2	1.22762	0.0172443
ENSG00000203950.6	FAM127B	0.889818	0.00918502	ENSG00000085185.15	BCORL1	1.22667	5.53526e-06
ENSG00000035664.11	DAPK2	0.88975	0.0472904	ENSG00000175294.5	CATSPER1	1.2258	6.31484e-05
ENSG00000160781.15	PAQR6	0.889613	0.02516	ENSG00000269313.5	MAGIX	1.22573	0.0034776
ENSG00000084207.16	GSTP1	0.888783	0.00291818	ENSG00000142046.14	TMEM91	1.22511	1.72853e-10
ENSG00000189159.15	HN1	0.888416	5.05165e-05	ENSG00000127507.17	ADGRE2	1.2232	0.00109617
ENSG00000101160.13	CTSZ	0.887629	0.000170402	ENSG00000105514.7	RAB3D	1.22134	1.97232e-06
ENSG00000152213.3	ARL11	0.887622	0.00248279	ENSG00000115414.18	FN1	1.21984	0.0256964
ENSG00000204577.11	LILRB3	0.887131	0.0106429	ENSG00000175727.13	MLXIP	1.21823	4.773e-06
ENSG00000013563.13	DNASE1L1	0.886452	0.00188617	ENSG00000130598.15	TNNI2	1.21805	7.76738e-09
ENSG00000176473.13	WDR25	0.886304	0.00943133	ENSG00000005961.17	ITGA2B	1.21615	0.00429623
ENSG00000070404.9	FSTL3	0.883172	0.016099	ENSG00000155097.11	ATP6V1C1	1.21542	0.000251931
ENSG00000257704.3	INAFM1	0.88077	0.0184636	ENSG00000171051.8	FPR1	1.21504	6.08885e-05
ENSG00000204389.9	HSPA1A	0.880725	0.000151564	ENSG00000196663.15	TECPR2	1.21329	6.38688e-06
ENSG00000178927.17	C17orf62	0.88066	0.000126107	ENSG00000164124.10	TMEM144	1.21262	3.44158e-05
ENSG00000164087.7	POC1A	0.880183	0.0233881	ENSG00000177628.15	GBA	1.21239	1.0466e-11
ENSG00000168615.11	ADAM9	0.879996	8.34858e-05	ENSG00000196743.8	GM2A	1.21219	1.51787e-05
ENSG00000197019.4	SERTAD1	0.87945	2.77341e-06	ENSG00000123643.12	SLC36A1	1.21063	0.000104596
ENSG00000142669.14	SH3BGRL3	0.878628	1.28625e-09	ENSG00000140332.15	TLE3	1.20891	2.29898e-09
ENSG00000101336.13	HCK	0.877503	0.000129286	ENSG00000086730.16	LAT2	1.20793	3.5397e-07
ENSG00000140368.12	PSTPIP1	0.877248	0.000168267	ENSG00000163625.15	WDFY3	1.20705	0.00192583
ENSG00000176340.3	COX8A	0.87697	0.00233153	ENSG00000087903.12	RFX2	1.20678	1.85831e-08
ENSG00000100599.15	RIN3	0.876912	7.45639e-05	ENSG00000176170.13	SPHK1	1.20599	1.05434e-06
ENSG00000172757.12	CFL1	0.876791	1.00954e-05	ENSG00000141505.11	ASGR1	1.20597	1.93129e-05
ENSG00000023191.16	RNH1	0.876674	0.00123725	ENSG00000164088.17	PPM1M	1.20513	8.67675e-12
ENSG00000183963.18	SMTN	0.873835	0.0128921	ENSG00000092421.16	SEMA6A	1.20458	0.00863132
ENSG00000134590.13	FAM127A	0.873331	0.00125844	ENSG00000167566.16	NCKAP5L	1.20343	3.32005e-10
ENSG00000141971.12	MVB12A	0.872831	0.000168666	ENSG00000102882.11	MAPK3	1.20309	7.01454e-19
ENSG00000165804.15	ZNF219	0.8722	0.0444046	ENSG00000015285.10	WAS	1.2019	1.05068e-13
ENSG00000083444.16	PLOD1	0.871853	0.00121842	ENSG00000213889.10	PPM1N	1.20176	0.000143431
ENSG00000110057.7	UNC93B1	0.869331	1.7344e-06	ENSG00000113916.17	BCL6	1.20013	0.0109159
ENSG00000169093.15	ASMTL	0.869151	0.000103015	ENSG00000167600.13	CYP2S1	1.1994	0.0071456
ENSG00000181444.12	ZNF467	0.868916	0.00179934	ENSG00000142733.14	MAP3K6	1.19895	8.17823e-06
ENSG00000130479.10	MAP1S	0.86852	1.14617e-05	ENSG00000095383.19	TBC1D2	1.19858	1.31331e-21
ENSG00000204498.10	NFKBIL1	0.868374	0.0014131	ENSG00000137076.20	TLN1	1.19688	8.06904e-10
ENSG00000159069.13	FBXW5	0.868269	7.92024e-10	ENSG00000228278.3	ORM2	1.196	3.76212e-05
ENSG00000138772.12	ANXA3	0.867619	0.0293939	ENSG00000125910.5	S1PR4	1.19391	5.15914e-10
ENSG00000103187.7	COTL1	0.867353	3.45671e-05	ENSG00000155307.18	SAMSN1	1.19277	0.03941
ENSG00000167740.9	CYB5D2	0.864722	0.0099367	ENSG00000163931.15	TKT	1.19246	3.08222e-27
ENSG00000010256.10	UQCRC1	0.864168	0.000345777	ENSG00000163464.7	CXCR1	1.19148	0.000420805
ENSG00000186205.12	1-Mar	0.862028	0.00990338	ENSG00000143862.7	ARL8A	1.18935	2.03144e-09
ENSG00000001036.13	FUCA2	0.858814	0.0319586	ENSG00000167850.3	CD300C	1.18869	7.52127e-08
ENSG00000184005.10	ST6GALNAC3	0.857411	0.0292556	ENSG00000090376.10	IRAK3	1.18868	0.00382916
ENSG00000198363.17	ASPH	0.85606	0.00402677	ENSG00000241839.9	PLEKHO2	1.18844	4.74056e-14
ENSG00000059377.16	TBXAS1	0.855161	9.54816e-05	ENSG00000109113.19	RAB34	1.18834	7.88525e-08
ENSG00000148450.12	MSRB2	0.854601	0.0038881	ENSG00000142347.17	MYO1F	1.18787	1.1396e-13
ENSG00000235568.6	NFAM1	0.854442	0.00165582	ENSG00000100151.15	PICK1	1.1878	0.00380501
ENSG00000167703.14	SLC43A2	0.854305	3.63534e-05	ENSG00000178896.8	EXOSC4	1.18627	0.000644877
ENSG00000174885.12	NLRP6	0.854252	0.0421736	ENSG00000076356.6	PLXNA2	1.18575	6.20991e-06
ENSG00000126247.10	CAPNS1	0.854142	1.39275e-05	ENSG00000188897.8	CTD-3088G3.8	1.18565	0.00063755
ENSG00000100319.12	ZMAT5	0.854045	0.00257005	ENSG00000197405.7	C5AR1	1.18463	5.97782e-08
ENSG00000126522.16	ASL	0.853912	0.00186512	ENSG00000197956.9	S100A6	1.18205	8.54242e-09
ENSG00000125503.12	PPP1R12C	0.852079	8.34347e-09	ENSG00000169122.11	FAM110B	1.18111	0.00842434
ENSG00000241553.12	ARPC4	0.851716	3.4673e-08	ENSG00000110446.10	SLC15A3	1.17985	2.79314e-29
ENSG00000095383.19	TBC1D2	0.851461	0.00155595	ENSG00000204388.6	HSPA1B	1.17921	3.66345e-06
ENSG00000117676.13	RPS6KA1	0.850449	0.000291975	ENSG00000089159.16	PXN	1.17857	6.3232e-10
ENSG00000275074.1	NUDT18	0.849834	0.0162754	ENSG00000064601.17	CTSA	1.17776	3.04313e-13
ENSG00000160999.10	SH2B2	0.849225	0.00101342	ENSG00000173744.17	AGFG1	1.17675	0.00297625
ENSG00000167925.15	GHDC	0.848559	0.00231109	ENSG00000111640.14	GAPDH	1.1765	2.51268e-15
ENSG00000092758.16	COL9A3	0.846948	0.0242432	ENSG00000144040.12	SFXN5	1.17601	7.71091e-11
ENSG00000086730.16	LAT2	0.844862	0.0011871	ENSG00000113303.11	BTNL8	1.1753	0.00010122
ENSG00000187775.16	DNAH17	0.844734	0.0464963	ENSG00000177674.15	AGTRAP	1.17326	6.083e-13
ENSG00000160213.6	CSTB	0.844317	0.00159603	ENSG00000073331.17	ALPK1	1.17211	0.00170166
ENSG00000103152.11	MPG	0.84427	0.0055688	ENSG00000214787.9	MS4A4E	1.17036	4.39445e-05
ENSG00000160746.12	ANO10	0.844145	1.43583e-06	ENSG00000014164.6	ZC3H3	1.16997	1.79979e-05
ENSG00000165457.13	FOLR2	0.843953	0.0485213	ENSG00000141497.13	ZMYND15	1.1697	0.00728188
ENSG00000188372.14	ZP3	0.843722	0.0273327	ENSG00000136861.17	CDK5RAP2	1.16906	4.76292e-05
ENSG00000172216.5	CEBPB	0.843666	0.00251353	ENSG00000165030.3	NFIL3	1.16888	0.000407803
ENSG00000135441.7	BLOC1S1	0.842238	0.00194648	ENSG00000165959.11	CLMN	1.16853	1.20174e-07
ENSG00000173171.14	MTX1	0.842218	0.000496149	ENSG00000167470.12	MIDN	1.16804	5.1618e-09
ENSG00000140044.12	JDP2	0.842073	0.00105392	ENSG00000172037.13	LAMB2	1.16729	0.00389278
ENSG00000015285.10	WAS	0.841642	0.000914129	ENSG00000051128.18	HOMER3	1.16623	2.108e-06
ENSG00000107551.20	RASSF4	0.841394	0.0334199	ENSG00000196923.13	PDLIM7	1.16457	1.94256e-13
ENSG00000133027.17	PEMT	0.841371	0.017955	ENSG00000006534.15	ALDH3B1	1.16333	1.02375e-12
ENSG00000053918.16	KCNQ1	0.840659	0.000320065	ENSG00000161921.14	CXCL16	1.16247	2.0377e-05
ENSG00000122694.15	GLIPR2	0.839604	0.00136381	ENSG00000058799.14	YIPF1	1.16108	4.07353e-06
ENSG00000123415.15	SMUG1	0.839154	0.00161572	ENSG00000075624.14	ACTB	1.16102	3.75111e-16
ENSG00000174837.14	ADGRE1	0.838448	0.0150404	ENSG00000168040.4	FADD	1.16055	0.000436346
ENSG00000089351.14	GRAMD1A	0.837984	0.00485324	ENSG00000148180.19	GSN	1.16042	6.37786e-11
ENSG00000125995.15	ROMO1	0.837115	0.00769401	ENSG00000235568.6	NFAM1	1.15989	8.82412e-12
ENSG00000099977.13	DDT	0.836944	0.0314841	ENSG00000116017.10	ARID3A	1.15908	1.51184e-09
ENSG00000074800.14	ENO1	0.836002	2.62198e-06	ENSG00000124126.13	PREX1	1.15754	0.000243249
ENSG00000151062.14	CACNA2D4	0.83527	0.00609707	ENSG00000100364.18	KIAA0930	1.15726	6.90497e-10
ENSG00000079277.19	MKNK1	0.834276	0.0263439	ENSG00000100596.6	SPTLC2	1.15662	0.000708617
ENSG00000184988.8	TMEM106A	0.834163	0.0281057	ENSG00000188559.13	RALGAPA2	1.15623	0.00126063
ENSG00000112561.17	TFEB	0.832641	0.000478741	ENSG00000160211.16	G6PD	1.15567	4.71579e-14
ENSG00000122035.6	RASL11A	0.832106	0.0153215	ENSG00000083444.16	PLOD1	1.1556	1.3316e-10
ENSG00000172500.12	FIBP	0.832084	1.47913e-05	ENSG00000125775.14	SDCBP2	1.15481	0.00991037
ENSG00000129925.10	TMEM8A	0.831573	9.90337e-06	ENSG00000152213.3	ARL11	1.15437	0.000198878
ENSG00000175711.8	B3GNTL1	0.830838	0.000352405	ENSG00000169180.11	XPO6	1.15427	0.000378471
ENSG00000103507.13	BCKDK	0.829998	0.00184491	ENSG00000189067.12	LITAF	1.15417	3.42111e-05
ENSG00000127220.5	ABHD8	0.82827	0.00393777	ENSG00000120306.10	CYSTM1	1.15399	0.000990304
ENSG00000139832.4	RAB20	0.827554	0.0242864	ENSG00000196502.11	SULT1A1	1.15388	0.000788254
ENSG00000155287.10	SLC25A28	0.826236	0.00163497	ENSG00000010704.18	HFE	1.15315	0.000623618
ENSG00000170638.9	TRABD	0.825075	4.83624e-10	ENSG00000196782.12	MAML3	1.15242	0.00239518
ENSG00000142347.17	MYO1F	0.825055	2.28372e-05	ENSG00000108984.14	MAP2K6	1.15226	0.00480651
ENSG00000185347.17	C14orf80	0.825	0.0292597	ENSG00000170892.10	TSEN34	1.15203	1.21465e-06
ENSG00000172830.12	SSH3	0.824928	0.00288715	ENSG00000140961.12	OSGIN1	1.15054	8.05712e-05
ENSG00000139890.9	REM2	0.824716	0.0228026	ENSG00000159403.15	C1R	1.14987	0.0158769
ENSG00000198324.13	FAM109A	0.824315	0.00199089	ENSG00000128011.4	LRFN1	1.14933	0.000315866
ENSG00000175193.13	PARL	0.823945	0.0137482	ENSG00000163932.13	PRKCD	1.14806	1.72218e-09
ENSG00000014164.6	ZC3H3	0.823116	0.000190241	ENSG00000124104.18	SNX21	1.14757	7.15761e-05
ENSG00000158792.15	SPATA2L	0.822879	0.00215438	ENSG00000110799.13	VWF	1.14492	0.00139712
ENSG00000169413.2	RNASE6	0.822662	0.00167341	ENSG00000154856.12	APCDD1	1.14486	0.010632
ENSG00000160325.14	CACFD1	0.822019	0.0081334	ENSG00000254415.3	SIGLEC14	1.14397	0.00414797
ENSG00000110719.9	TCIRG1	0.821861	7.15518e-06	ENSG00000060558.3	GNA15	1.14395	1.87552e-10
ENSG00000134222.16	PSRC1	0.821495	0.00890878	ENSG00000136830.11	FAM129B	1.14277	2.24003e-11
ENSG00000134830.5	CSAR2	0.821331	0.00698956	ENSG00000160781.15	PAQR6	1.14186	0.0459869
ENSG00000101150.17	TPD52L2	0.81998	0.000169832	ENSG00000189159.15	HN1	1.14164	1.05313e-16
ENSG00000198223.16	CSF2RA	0.81966	0.00103341	ENSG00000105649.9	RAB3A	1.14115	0.00107077
ENSG00000143641.9	GALNT2	0.818037	0.00013369	ENSG00000121060.16	TRIM25	1.14035	0.000735419
ENSG00000129219.13	PLD2	0.817159	0.0016928	ENSG00000132510.10	KDM6B	1.14004	3.57316e-05
ENSG00000168653.10	NDUFS5	0.817089	0.018736	ENSG00000187037.8	GPR141	1.14002	0.00310298
ENSG00000147883.10	CDKN2B	0.816899	0.0406665	ENSG00000160785.13	SLC25A44	1.13919	7.26889e-06
ENSG00000099795.6	NDUFB7	0.816818	0.0169286	ENSG00000103569.9	AQP9	1.13855	0.00356964
ENSG00000099337.4	KCNK6	0.816777	0.00124509	ENSG00000125844.15	RRBP1	1.13812	3.45554e-08
ENSG00000070614.14	NDST1	0.815923	0.0013723	ENSG00000070495.14	JMJD6	1.13616	5.56107e-05
ENSG00000115318.11	LOXL3	0.81569	0.00814359	ENSG00000064666.14	CNN2	1.13521	2.40173e-13
ENSG00000078902.15	TOLLIP	0.815537	3.23782e-05	ENSG00000196154.11	S100A4	1.13329	5.71284e-07
ENSG00000159423.16	ALDH4A1	0.814822	0.0261481	ENSG00000173597.8	SULT1B1	1.13297	0.00104947
ENSG00000171777.15	RASGRP4	0.812724	0.00189539	ENSG00000136371.10	MTHFS	1.13255	0.0117738
ENSG00000122359.17	ANXA11	0.812541	0.00047597	ENSG00000174791.10	RIN1	1.13081	0.000206264
ENSG00000077238.13	IL4R	0.810041	0.00899547	ENSG00000180776.15	ZDHHC20	1.13064	0.000416959
ENSG00000108984.14	MAP2K6	0.809885	0.00686509	ENSG00000164125.15	FAM198B	1.1305	9.13496e-08
ENSG00000146540.14	C7orf50	0.809205	0.0280245	ENSG00000060982.14	BCAT1	1.12925	0.0350347
ENSG00000136286.14	MYO1G	0.80764	0.0013723	ENSG00000165025.14	SYK	1.12824	2.36042e-10
ENSG00000179921.14	GPBAR1	0.806921	0.010165	ENSG00000116016.13	EPAS1	1.12731	0.0092248
ENSG00000116691.10	MIIP	0.806731	0.000596955	ENSG00000197081.12	IGF2R	1.12557	0.00117907
ENSG00000143862.7	ARL8A	0.806058	0.000840893	ENSG00000111321.10	LTBR	1.12466	5.93101e-10
ENSG00000072952.18	MRVI1	0.80535	0.00424682	ENSG00000064932.15	SBNO2	1.12385	2.03305e-05
ENSG00000204472.12	AIF1	0.805333	0.000259641	ENSG00000173281.4	PPP1R3B	1.12324	0.00405731
ENSG00000169084.13	DHRSX	0.804127	0.0153837	ENSG00000131389.16	SLC6A6	1.12242	0.000210729
ENSG00000130881.13	LRP3	0.803918	0.0206952	ENSG00000178209.14	PLEC	1.12234	1.09516e-10
ENSG00000105612.8	DNASE2	0.803816	0.000253857	ENSG00000121316.10	PLBD1	1.12166	0.000128356
ENSG00000262246.5	CORO7	0.803635	5.02388e-08	ENSG00000213533.11	TMEM110	1.12102	0.00974237
ENSG00000197249.13	SERPINA1	0.801379	0.000142937	ENSG00000116793.15	PHTF1	1.11829	0.0428933
ENSG00000157823.16	AP3S2	0.800883	0.00253701	ENSG00000182197.10	EXT1	1.11791	2.4082e-06
ENSG00000187554.12	TLR5	0.800692	0.0254009	ENSG00000135677.10	GNS	1.11494	1.28129e-05
ENSG00000129467.13	ADCY4	0.80046	0.0270317	ENSG00000135596.17	MICAL1	1.11354	3.54042e-13
ENSG00000137767.13	SQRDL	0.800412	0.000136258	ENSG00000145730.20	PAM	1.11344	0.0105843
ENSG00000132024.17	CC2D1A	0.799734	0.000104481	ENSG00000197046.11	SIGLEC15	1.11335	0.0101085
ENSG00000197562.9	RAB40C	0.799614	0.00252768	ENSG00000164023.14	SGMS2	1.11324	0.00122271
ENSG00000142634.12	EFHD2	0.799608	0.000103015	ENSG00000100228.12	RAB36	1.11203	0.00408995
ENSG00000261221.3	ZNF865	0.799569	0.000894211	ENSG00000145569.5	FAM105A	1.11164	2.6872e-05
ENSG00000151948.11	GLT1D1	0.798635	0.00176811	ENSG00000185033.14	SEMA4B	1.11113	4.76135e-08
ENSG00000108639.7	SYNGR2	0.798542	3.3255e-06	ENSG00000140939.14	NOL3	1.10889	0.000400121
ENSG00000135723.13	FHOD1	0.798413	0.00018267	ENSG00000115129.13	TP53I3	1.10804	3.70821e-05
ENSG00000160783.19	PMF1	0.798352	0.000138397	ENSG00000177685.16	EFCAB4A	1.10688	0.0131453
ENSG00000181284.2	TMEM102	0.798019	0.0308453	ENSG00000138613.13	APH1B	1.10618	8.61369e-05
ENSG00000111144.9	LTA4H	0.797331	0.013962	ENSG00000141854.9	CTB-55O6.8	1.10495	0.00909793
ENSG00000149781.12	FERMT3	0.795993	1.20344e-05	ENSG00000173930.8	SLCO4C1	1.10448	0.00748755
ENSG00000125652.7	ALKBH7	0.795925	0.00889997	ENSG00000274419.6	TBC1D3D	1.1033	0.0299305
ENSG00000141337.12	ARSG	0.7951	0.0234089	ENSG00000111319.12	SCNN1A	1.10279	0.0220152
ENSG00000135596.17	MICAL1	0.794604	0.000132008	ENSG00000213347.10	MXD3	1.10255	6.56298e-05
ENSG00000089820.15	ARHGAP4	0.79438	2.22395e-19	ENSG00000125510.15	OPRL1	1.1015	1.162e-08
ENSG00000103024.7	NME3	0.793146	0.0472875	ENSG00000140368.12	PSTPIP1	1.10063	1.1396e-13
ENSG00000197355.10	UAP1L1	0.792707	0.00971308	ENSG00000105339.10	DENND3	1.10035	0.00025889
ENSG00000134333.13	LDHA	0.792266	5.07509e-05	ENSG00000185482.7	STAC3	1.09989	9.29809e-05
ENSG00000115325.13	DOK1	0.790709	2.16574e-06	ENSG00000111052.7	LIN7A	1.09963	0.00186285
ENSG00000101307.15	SIRPB1	0.789438	0.0312715	ENSG00000103005.11	USB1	1.09892	6.84968e-08
ENSG00000158887.15	MPZ	0.788796	0.0175893	ENSG00000111817.17	DSE	1.09879	4.25835e-06
ENSG00000105669.13	COPE	0.787325	2.54574e-06	ENSG00000051009.10	FAM160A2	1.09878	7.66232e-05
ENSG00000060069.16	CTDP1	0.787078	1.20344e-05	ENSG00000116096.5	SPR	1.0957	0.00606502
ENSG00000164713.9	BRI3	0.786952	0.00182622	ENSG00000135365.15	PHF21A	1.09552	3.79584e-05
ENSG00000130958.11	SLC35D2	0.786815	0.043294	ENSG00000248592.7	TMEM110-MUSTN1	1.09328	0.018605
ENSG00000188186.10	LAMTOR4	0.785579	8.55e-05	ENSG00000247596.8	TWF2	1.09301	3.94671e-29
ENSG00000187796.14	CARD9	0.784808	0.0215473	ENSG00000084070.11	SMAP2	1.09237	0.0073524
ENSG00000142327.12	RNPEPL1	0.784798	3.1675e-07	ENSG00000213523.10	SRA1	1.09118	2.31977e-11
ENSG00000125734.15	GPR108	0.783184	0.0014131	ENSG00000111684.10	LPCAT3	1.08723	3.6238e-05
ENSG00000228594.3	C1orf233	0.783126	0.0420815	ENSG00000134333.13	LDHA	1.0867	7.21387e-05
ENSG00000166523.7	CLEC4E	0.782652	0.00426198	ENSG00000105963.13	ADAP1	1.08625	5.67441e-05
ENSG00000160404.17	TOR2A	0.782618	0.00650036	ENSG00000189420.8	ZFP92	1.08549	0.00722484
ENSG00000111684.10	LPCAT3	0.781945	0.0138854	ENSG00000185825.16	BCAP31	1.08547	3.55745e-09
ENSG00000177169.9	ULK1	0.781398	8.57186e-07	ENSG00000114853.13	ZBTB47	1.08514	9.12558e-05
ENSG00000145685.13	LHFPL2	0.78133	0.000225423	ENSG00000196209.12	SIRPB2	1.08287	0.000235112
ENSG00000130429.13	ARPC1B	0.780584	5.5692e-05	ENSG00000159588.14	CCDC17	1.08219	0.000284471
ENSG00000128604.19	IRF5	0.780255	0.0226639	ENSG00000051523.10	CYBA	1.08187	1.7158e-08
ENSG00000172354.9	GNB2	0.779057	5.0247e-07	ENSG00000115828.15	QPCT	1.08161	0.000233953
ENSG00000150403.17	TMCO3	0.778896	0.00871624	ENSG00000155254.12	MARVELD1	1.08156	0.0122292
ENSG00000144579.7	CTDSP1	0.778528	0.000154988	ENSG00000105223.19	PLD3	1.08076	1.38658e-08
ENSG00000107819.13	SFXN3	0.777069	0.00159603	ENSG00000166987.14	MBD6	1.07863	2.4974e-05
ENSG00000115919.14	KYNU	0.77627	0.032009	ENSG00000155093.17	PTPRN2	1.07844	0.00729405
ENSG00000158019.20	BRE	0.77602	0.000825784	ENSG00000213937.3	CLDN9	1.07832	0.00116298
ENSG00000157637.12	SLC38A10	0.775166	0.000802701	ENSG00000117298.14	ECE1	1.07796	2.02346e-07
ENSG00000197070.13	ARRDC1	0.774389	3.6544e-07	ENSG00000165533.18	TTC8	1.07754	0.0087065
ENSG00000160703.15	NLRX1	0.774323	0.00350127	ENSG00000067182.7	TNFRSF1A	1.07708	6.88296e-07
ENSG00000106077.18	ABHD11	0.774035	0.00641313	ENSG00000071553.16	ATP6AP1	1.07685	2.43402e-11
ENSG00000168040.4	FADD	0.773611	0.0333636	ENSG00000120725.12	SIL1	1.07557	0.000107393
ENSG00000115107.19	STEAP3	0.773303	0.00556432	ENSG00000120709.10	FAM53C	1.07464	4.91875e-05
ENSG00000166987.14	MBD6	0.771838	6.23391e-05	ENSG00000144455.13	SUMF1	1.07423	5.84088e-09
ENSG00000177156.10	TALDO1	0.771788	6.74346e-08	ENSG00000273749.4	CYFIP1	1.07391	3.76124e-06
ENSG00000118960.12	HS1BP3	0.770928	0.00122737	ENSG00000256235.1	SMIM3	1.07365	2.41116e-07
ENSG00000130021.13	PUDP	0.76966	0.00229525	ENSG00000000938.12	FGR	1.07354	1.15067e-07
ENSG00000185624.14	P4HB	0.769538	0.00014763	ENSG00000254470.2	AP5B1	1.07279	0.00128083
ENSG00000181523.12	SGSH	0.769321	0.00704569	ENSG00000079739.15	PGM1	1.0705	3.59959e-07
ENSG00000147684.7	NDUFB9	0.769284	0.00239529	ENSG00000172081.13	MOB3A	1.06991	2.14942e-17
ENSG00000141552.17	ANAPC11	0.769138	0.00196337	ENSG00000154710.17	RABGEF1	1.06796	0.0102541
ENSG00000142552.7	RCN3	0.768612	0.0020146	ENSG00000174885.12	NLRP6	1.06729	0.00193995
ENSG00000166548.15	TK2	0.768412	0.0150414	ENSG00000172757.12	CFL1	1.06721	1.42542e-20
ENSG00000117410.13	ATP6V0B	0.766458	2.05515e-05	ENSG00000100612.13	DHRS7	1.06712	2.46773e-07
ENSG00000129465.15	RIPK3	0.762666	0.00416669	ENSG00000197006.13	METTL9	1.06668	0.000112011
ENSG00000103245.13	NARFL	0.761741	0.00136903	ENSG00000129467.13	ADCY4	1.06506	0.000194411
ENSG00000104774.12	MAN2B1	0.761327	0.000259324	ENSG00000005302.17	MSL3	1.06236	0.000429647
ENSG00000130724.8	CHMP2A	0.760538	1.43752e-08	ENSG00000177169.9	ULK1	1.06035	1.54701e-08
ENSG00000169026.12	MFSD7	0.759542	0.0128199	ENSG00000186818.12	LILRB4	1.06014	0.00144223
ENSG00000148180.19	GSN	0.759495	0.000770402	ENSG00000275183.1	LENG9	1.05991	0.000541453
ENSG00000198853.11	RUSC2	0.758778	0.0289918	ENSG00000198223.16	CSF2RA	1.05979	9.87426e-06
ENSG00000060971.17	ACAA1	0.758424	1.65156e-07	ENSG00000165879.8	FRAT1	1.05977	2.42925e-05
ENSG00000175756.13	AURKAIP1	0.757287	1.77016e-05	ENSG00000105404.10	RABAC1	1.05853	0.000235523
ENSG00000130592.15	LSP1	0.756349	3.0151e-05	ENSG00000078124.11	ACER3	1.05761	4.36721e-05
ENSG00000153551.13	CMTM7	0.75634	0.00796616	ENSG00000101236.16	RNF24	1.05758	0.000562675
ENSG00000138639.17	ARHGAP24	0.755932	0.040676	ENSG00000222009.8	BTBD19	1.05716	0.0236136
ENSG00000213654.9	GPSM3	0.755688	0.00215294	ENSG00000004399.12	PLXND1	1.05544	0.000221383
ENSG00000075624.14	ACTB	0.754761	0.00248279	ENSG00000081913.13	PHLPP1	1.05529	0.00128086
ENSG00000100612.13	DHRS7	0.753229	0.0013988	ENSG00000157557.11	ETS2	1.05496	0.00696711
ENSG00000198951.11	NAGA	0.752552	0.0206645	ENSG00000227268.3	KLLN	1.05472	0.0273819
ENSG00000102144.14	PGK1	0.752308	0.000367958	ENSG00000177191.2	B3GNT8	1.05431	2.16081e-05
ENSG00000102796.10	DHRS12	0.751991	0.0155396	ENSG00000075399.13	VPS9D1	1.05405	0.0157606
ENSG00000135077.8	HAVCR2	0.751615	0.0449917	ENSG00000119471.14	HSDL2	1.04984	3.72336e-05
ENSG00000072062.13	PRKACA	0.749222	0.000780639	ENSG00000029993.14	HMGB3	1.04912	0.00158523
ENSG00000106400.11	ZNHIT1	0.749107	0.00132015	ENSG00000102032.12	RENBP	1.04699	4.66375e-13
ENSG00000144591.18	GMPPA	0.749002	6.57287e-05	ENSG00000089639.10	GMIP	1.04657	1.36821e-10
ENSG00000177628.15	GBA	0.748691	0.0051458	ENSG00000123815.11	ADCK4	1.04619	4.69179e-06
ENSG00000090020.10	SLC9A1	0.748298	0.0150206	ENSG00000108932.11	SLC16A6	1.04517	0.000112749
ENSG00000139178.10	C1RL	0.747228	0.0333414	ENSG00000131187.9	F12	1.04507	0.000292608
ENSG00000059804.15	SLC2A3	0.746956	0.0464963	ENSG00000139132.14	FGD4	1.04495	0.00326532
ENSG00000136026.13	CKAP4	0.746853	0.000147532	ENSG00000124772.11	CPNE5	1.04409	0.00183548
ENSG00000174516.14	PELI3	0.746269	0.0280245	ENSG00000068001.13	HYAL2	1.04403	3.75893e-09
ENSG00000131446.16	MGAT1	0.746192	0.00366599	ENSG00000100266.18	PACSIN2	1.04318	3.41563e-07
ENSG00000000938.12	FGR	0.745575	0.00995857	ENSG00000131037.14	EPS8L1	1.04258	0.0228445
ENSG00000072135.12	PTPN18	0.745286	0.00266759	ENSG00000096063.15	SRPK1	1.04188	0.00513755
ENSG00000092200.12	RPGRIP1	0.744942	0.0431451	ENSG00000121964.14	GTDC1	1.04144	0.00511451
ENSG00000004059.10	ARF5	0.744651	0.00195693	ENSG00000090020.10	SLC9A1	1.0414	7.06057e-14
ENSG00000107745.18	MICU1	0.743792	0.00176811	ENSG00000132405.18	TBC1D14	1.04	0.00805755
ENSG00000145569.5	FAM105A	0.743232	0.00891809	ENSG00000072062.13	PRKACA	1.03992	4.81318e-11
ENSG00000171700.13	RGS19	0.743102	7.20607e-05	ENSG00000113368.11	LMNB1	1.03928	8.87217e-05
ENSG00000100263.13	RHBDD3	0.742318	0.0180812	ENSG00000170190.15	SLC16A5	1.03892	5.93987e-10
ENSG00000171314.8	PGAM1	0.742133	0.00251354	ENSG00000172893.15	DHCR7	1.03732	0.000870791
ENSG00000128294.15	TPST2	0.741839	6.77069e-07	ENSG00000101457.12	DNTTIP1	1.03628	8.27694e-08
ENSG00000146192.14	FGD2	0.741762	0.0041522	ENSG00000110931.18	CAMKK2	1.03568	2.53496e-07
ENSG00000235863.3	B3GALT4	0.741711	0.00278464	ENSG00000181481.13	RNF135	1.03309	1.31002e-07
ENSG00000148356.13	LRSAM1	0.740677	3.85856e-05	ENSG00000100055.20	CYTH4	1.03263	3.12484e-09
ENSG00000105329.9	TGFB1	0.740665	2.16574e-06	ENSG00000174021.10	GNG5	1.03234	5.45713e-08
ENSG00000125844.15	RRBP1	0.740353	0.0138854	ENSG00000132825.6	PPP1R3D	1.0314	0.00153684
ENSG00000101986.11	ABCD1	0.739217	0.00281645	ENSG00000168995.13	SIGLEC7	1.03116	1.24063e-07
ENSG00000105254.11	TBCB	0.739213	9.81168e-07	ENSG00000135503.12	ACVR1B	1.0309	0.000692841
ENSG00000112576.12	CCND3	0.73895	0.00187662	ENSG00000138835.22	RGS3	1.02982	7.60568e-09
ENSG00000241839.9	PLEKHO2	0.738768	0.00386353	ENSG00000122359.17	ANXA11	1.02867	6.91404e-12
ENSG00000100949.14	RABGGTA	0.738692	0.000107576	ENSG00000102003.10	SYP	1.02844	0.00418351
ENSG00000109736.14	MFSD10	0.738671	5.96074e-07	ENSG00000125753.13	VASP	1.02828	6.33066e-08
ENSG00000152229.18	PSTPIP2	0.738595	0.00947162	ENSG00000004809.13	SLC22A16	1.02705	0.0311748
ENSG00000185825.16	BCAP31	0.737532	0.021298	ENSG00000130766.4	SESN2	1.02687	0.000213609
ENSG00000162302.12	RPS6KA4	0.737365	0.0310939	ENSG00000187513.8	GJA4	1.02678	0.0453859
ENSG00000175416.12	CLTB	0.736935	0.000142937	ENSG00000140859.15	KIFC3	1.02663	0.00382263
ENSG00000147383.10	NSDHL	0.736019	0.0227057	ENSG00000164674.15	SYTL3	1.0252	0.000204214
ENSG00000142227.10	EMP3	0.735917	0.00018267	ENSG00000161217.11	PCYT1A	1.02494	4.05936e-07
ENSG00000205593.11	DENND6B	0.735764	0.0118885	ENSG00000144118.13	RALB	1.02412	0.00166142
ENSG00000175727.13	MLXIP	0.735745	0.000907221	ENSG00000134996.11	OSTF1	1.02355	4.56872e-06
ENSG00000105518.13	TMEM205	0.735657	0.00666883	ENSG00000110628.13	SLC22A18	1.02314	0.000902805
ENSG00000169231.13	THBS3	0.734448	0.00106338	ENSG00000156127.6	BATF	1.02311	0.00014823
ENSG00000112367.10	FIG4	0.733076	0.00982514	ENSG00000112561.17	TFEB	1.02186	8.89081e-12
ENSG00000132122.11	SPATA6	0.73165	0.0444046	ENSG00000130304.16	SLC27A1	1.02162	6.3187e-09
ENSG00000219200.11	RNASEK	0.730537	0.00546276	ENSG00000101986.11	ABCD1	1.02095	9.07173e-19
ENSG00000165233.17	CARD19	0.730332	0.00405152	ENSG00000141337.12	ARSG	1.01998	0.000167973
ENSG00000178209.14	PLEC	0.730095	0.000925871	ENSG00000165029.15	ABCA1	1.0195	0.0167335
ENSG00000049541.10	RFC2	0.729929	0.00290576	ENSG00000197321.14	SVIL	1.01942	0.000251027
ENSG00000174744.13	BRMS1	0.729729	3.67195e-06	ENSG00000138829.11	FBN2	1.01918	3.1802e-05
ENSG00000079739.15	PGM1	0.729122	0.00593631	ENSG00000284526.1	RP11-666A8.13	1.01902	0.00925128
ENSG00000063245.14	EPN1	0.728427	5.86967e-05	ENSG00000033327.12	GAB2	1.01766	9.98127e-05
ENSG00000109667.11	SLC2A9	0.728341	0.0497463	ENSG00000019991.16	HGF	1.01706	0.0412435
ENSG00000140365.15	COMMD4	0.727448	0.00153055	ENSG00000163393.12	SLC22A15	1.01634	0.00188841
ENSG00000141480.17	ARRB2	0.727391	0.000634032	ENSG00000161642.17	ZNF385A	1.01551	1.90728e-05
ENSG00000091073.19	DTX2	0.726952	0.00019982	ENSG00000149781.12	FERMT3	1.01459	4.07511e-17
ENSG00000170265.11	ZNF282	0.726717	0.0122674	ENSG00000205352.10	PRR13	1.01276	1.93326e-06
ENSG00000089639.10	GMIP	0.726609	0.000784949	ENSG00000100577.18	GSTZ1	1.01174	2.27282e-05
ENSG00000149923.13	PPP4C	0.726267	0.000140456	ENSG00000101084.17	C20orf24	1.01071	0.00344815
ENSG00000133250.13	ZNF414	0.726069	0.0137854	ENSG00000188786.9	MTF1	1.01063	0.000158185
ENSG00000115234.10	SNX17	0.726005	0.000797466	ENSG00000069974.15	RAB27A	1.00977	0.000104035
ENSG00000110047.17	EHD1	0.725664	0.00524107	ENSG00000130479.10	MAP1S	1.00912	1.04322e-07
ENSG00000124357.12	NAGK	0.724488	0.0100833	ENSG00000142634.12	EFHD2	1.00901	9.10664e-14
ENSG00000197903.7	HIST1H2BK	0.72441	0.00755792	ENSG00000198113.2	TOR4A	1.00853	7.30526e-14
ENSG00000182117.5	NOP10	0.723785	0.0035845	ENSG00000185950.8	IRS2	1.00531	0.0332424
ENSG00000165801.9	ARHGEF40	0.723347	0.00785786	ENSG00000141480.17	ARRB2	1.00527	1.10435e-05
ENSG00000135124.14	P2RX4	0.72199	0.0235586	ENSG00000173890.16	GPR160	1.00527	0.00780574
ENSG00000184584.12	TMEM173	0.720761	0.00623443	ENSG00000140678.16	ITGAX	1.00458	0.000623979
ENSG00000135506.15	OS9	0.720253	0.000479239	ENSG00000033627.16	ATP6V0A1	1.00452	1.51938e-15
ENSG00000013364.18	MVP	0.720188	2.61599e-06	ENSG00000164713.9	BRI3	1.00451	6.72633e-11
ENSG00000115350.11	POLE4	0.719996	0.029263	ENSG00000196814.14	MVB12B	1.0043	5.50779e-07
ENSG00000204438.10	GPANK1	0.719757	0.00776846	ENSG00000141404.15	GNAL	1.00306	0.000266572
ENSG00000167613.15	LAIR1	0.719626	0.00154239	ENSG00000213654.9	GPSM3	1.00267	5.78975e-08
ENSG00000165879.8	FRAT1	0.719137	0.00763459	ENSG00000099860.8	GADD45B	1.00212	0.00277636
ENSG00000070495.14	JMJD6	0.718718	0.00171702	ENSG00000101152.10	DNAJC5	1.00089	8.33504e-10
ENSG00000114353.16	GNAI2	0.718668	0.000120825	ENSG00000173757.9	STAT5B	1.00056	2.87201e-05
ENSG00000033627.16	ATP6V0A1	0.718662	0.000194612	ENSG00000184500.14	PROS1	0.998698	0.0430441
ENSG00000169230.9	PRELID1	0.717263	0.0037575	ENSG00000267281.2	RP11-793H13.10	0.998335	0.0116251
ENSG00000167778.8	SPRYD3	0.715863	0.0237807	ENSG00000128016.5	ZFP36	0.997501	8.73531e-06
ENSG00000099817.11	POLR2E	0.715725	9.61802e-05	ENSG00000104870.12	FCGRT	0.997075	3.9875e-13
ENSG00000092036.18	HAUS4	0.715508	0.00430388	ENSG00000135723.13	FHOD1	0.996725	6.22626e-20
ENSG00000177239.14	MAN1B1	0.71485	0.000234283	ENSG00000134698.10	AGO4	0.996633	0.00143298
ENSG00000064932.15	SBNO2	0.714747	0.000802701	ENSG00000111837.11	MAK	0.995854	0.000281482
ENSG00000203710.11	CR1	0.714252	0.0431749	ENSG00000161533.11	ACOX1	0.995489	0.000572019
ENSG00000167536.13	DHRS13	0.714093	0.0222509	ENSG00000185499.16	MUC1	0.993838	0.0193849
ENSG00000136279.20	DBNL	0.713659	7.20607e-05	ENSG00000162881.6	OXER1	0.992429	5.56753e-05
ENSG00000091640.7	SPAG7	0.713489	0.00573548	ENSG00000134815.18	DHX34	0.991947	5.18102e-06
ENSG00000074842.7	C19orf10	0.713233	0.00159874	ENSG00000131759.17	RARA	0.991269	3.79586e-11
ENSG00000135940.6	COX5B	0.713106	0.00556432	ENSG00000100024.14	UPB1	0.990716	0.0247883
ENSG00000169957.9	ZNF768	0.712658	0.00980368	ENSG00000151651.15	ADAM8	0.98782	8.26618e-09
ENSG00000163913.11	IFT122	0.712558	0.00518734	ENSG00000257704.3	INAFM1	0.987677	1.81842e-05
ENSG00000108840.15	HDAC5	0.712538	0.00137661	ENSG00000168297.15	PXK	0.985839	0.000483174
ENSG00000197858.10	GPAA1	0.71252	0.000291975	ENSG00000181523.12	SGSH	0.985773	4.59152e-12
ENSG00000125753.13	VASP	0.712432	0.0058686	ENSG00000112367.10	FIG4	0.985674	6.64012e-07
ENSG00000182871.14	COL18A1	0.7112	0.0090384	ENSG00000131042.14	LILRB2	0.981734	1.3467e-06
ENSG00000107874.10	CUEDC2	0.710976	0.0166131	ENSG00000058668.14	ATP2B4	0.980106	7.2436e-05
ENSG00000160055.19	TMEM234	0.710837	0.022748	ENSG00000148572.15	NRBF2	0.97955	0.000751061
ENSG00000130052.13	STARD8	0.710622	0.0368455	ENSG00000181274.6	FRAT2	0.978955	8.22861e-06
ENSG00000077420.15	APBB1IP	0.710457	0.00699317	ENSG00000101265.15	RASSF2	0.978646	0.000154648
ENSG00000101457.12	DNTTIP1	0.710139	0.00192203	ENSG00000101150.17	TPD52L2	0.977419	1.54296e-10
ENSG00000143771.11	CNIH4	0.709898	0.0138854	ENSG00000111144.9	LTA4H	0.976309	4.77743e-05
ENSG00000189068.10	VSTM1	0.709672	0.0167747	ENSG00000172780.16	RAB43	0.974386	0.00931486
ENSG00000111679.16	PTPN6	0.709325	0.00231959	ENSG00000142409.5	ZNF787	0.973946	8.55475e-08
ENSG00000125510.15	OPRL1	0.708911	0.0136664	ENSG00000005486.16	RHBDD2	0.973356	2.27193e-08
ENSG00000169896.16	ITGAM	0.70854	0.00709638	ENSG00000198833.6	UBE2J1	0.973056	0.00035029
ENSG00000174917.8	C19orf70	0.708147	0.0115267	ENSG00000182718.16	ANXA2	0.972774	0.00167678
ENSG00000121680.15	PEX16	0.707245	0.00185481	ENSG00000103313.12	MEFV	0.972201	0.000532921
ENSG00000163719.19	MTMR14	0.706963	0.000508373	ENSG00000183723.12	CMTM4	0.972123	0.000184036
ENSG00000116017.10	ARID3A	0.70649	0.0065992	ENSG00000108405.3	P2RX1	0.971334	0.000820493
ENSG00000215375.6	MYL5	0.706452	0.0156394	ENSG00000185052.11	SLC24A3	0.97058	0.0214188
ENSG00000104886.11	PLEKHJ1	0.706031	0.000618604	ENSG00000175467.14	SART1	0.969701	2.89349e-16
ENSG00000007047.14	MARK4	0.705087	0.0230034	ENSG00000137177.19	KIF13A	0.968315	6.91582e-06
ENSG00000138463.8	DIRC2	0.703994	0.0259058	ENSG00000172830.12	SSH3	0.9681	3.20359e-11
ENSG00000143198.12	MGST3	0.703091	0.028944	ENSG00000184922.13	FMNL1	0.967531	1.4591e-11
ENSG00000117308.14	GALE	0.702541	0.0185612	ENSG00000136048.13	DRAM1	0.966224	0.000148233
ENSG00000160255.17	ITGB2	0.701919	0.0213319	ENSG00000147813.15	NAPRT	0.966221	2.5069e-07
ENSG00000120708.16	TGFBI	0.701289	0.0431749	ENSG00000070614.14	NDST1	0.965236	0.000522964
ENSG00000105339.10	DENND3	0.700842	0.0186704	ENSG00000115425.13	PECR	0.964985	0.00808259
ENSG00000179094.15	PER1	0.700434	0.0295156	ENSG00000178226.10	PRSS36	0.964961	0.00129759
ENSG00000167645.16	YIF1B	0.699977	0.00157718	ENSG00000166579.15	NDEL1	0.964874	0.000568289
ENSG00000186431.18	FCAR	0.698089	0.0115267	ENSG00000125810.9	CD93	0.962442	0.000128356
ENSG00000135617.3	PRADC1	0.697759	0.0167039	ENSG00000138411.11	HECW2	0.961825	0.0129203
ENSG00000133318.13	RTN3	0.697666	0.00247428	ENSG00000135506.15	OS9	0.961557	6.55513e-10
ENSG00000122705.16	CLTA	0.697646	0.00155045	ENSG00000165118.14	C9orf64	0.958549	9.12337e-05
ENSG00000072506.12	HSD17B10	0.696981	0.00822447	ENSG00000181982.18	CCDC149	0.95738	0.00157975
ENSG00000169221.13	TBC1D10B	0.696218	0.000936208	ENSG00000074800.14	ENO1	0.956932	1.22375e-10
ENSG00000100055.20	CYTH4	0.695886	0.00624824	ENSG00000135074.15	ADAM19	0.956707	0.000248411
ENSG00000128011.4	LRFN1	0.695851	0.046417	ENSG00000124570.18	SERPINB6	0.956609	1.71294e-05
ENSG00000171425.9	ZNF581	0.695774	0.0194626	ENSG00000006756.15	ARSD	0.956452	1.36258e-05
ENSG00000145912.8	NHP2	0.695664	0.00464991	ENSG00000122694.15	GLIPR2	0.956109	4.37296e-08
ENSG00000167770.11	OTUB1	0.694492	2.81059e-06	ENSG00000176845.12	METRNL	0.955836	0.000251931
ENSG00000137404.14	NRM	0.694397	0.0105069	ENSG00000178927.17	C17orf62	0.954783	2.21863e-07
ENSG00000092929.11	UNC13D	0.694263	0.0001802	ENSG00000084234.16	APLP2	0.954514	6.19656e-08
ENSG00000173744.17	AGFG1	0.694255	0.00380939	ENSG00000130755.12	GMFG	0.954427	0.00542127
ENSG00000112062.10	MAPK14	0.693981	0.00699679	ENSG00000175711.8	B3GNTL1	0.95317	2.24256e-07
ENSG00000180098.9	TRNAU1AP	0.693592	0.0049565	ENSG00000168610.14	STAT3	0.953007	0.000160107
ENSG00000138175.8	ARL3	0.692377	0.00700069	ENSG00000136040.8	PLXNC1	0.952309	0.00300187
ENSG00000113732.8	ATP6V0E1	0.692375	5.48086e-05	ENSG00000170638.9	TRABD	0.9515	4.38153e-11
ENSG00000204427.11	ABHD16A	0.692346	0.0429552	ENSG00000148459.15	PDSS1	0.951418	0.0149721
ENSG00000131475.6	VPS25	0.691665	0.00130829	ENSG00000186496.10	ZNF396	0.950273	0.0112347
ENSG00000140854.12	KATNB1	0.690887	0.00137	ENSG00000104324.15	CPQ	0.948312	2.44495e-05
ENSG00000143554.13	SLC27A3	0.690189	0.0119504	ENSG00000277203.1	F8A1	0.947779	0.000420539
ENSG00000138835.22	RGS3	0.689916	0.00538891	ENSG00000100330.15	MTMR3	0.946099	0.000207789
ENSG00000196209.12	SIRPB2	0.689795	0.0365219	ENSG00000109220.10	CHIC2	0.945472	0.000392887
ENSG00000140990.14	NDUFB10	0.688411	0.000254031	ENSG00000197903.7	HIST1H2BK	0.94416	8.87217e-05
ENSG00000137161.16	CNPY3	0.688284	0.00871269	ENSG00000275074.1	NUDT18	0.943723	0.00298552
ENSG00000141504.11	SAT2	0.68667	0.000632131	ENSG00000072110.13	ACTN1	0.943263	1.02617e-05
ENSG00000185669.5	SNAI3	0.686646	0.0126891	ENSG00000169026.12	MFSD7	0.942095	2.31766e-05
ENSG00000197818.11	SLC9A8	0.686006	0.0220171	ENSG00000119408.16	NEK6	0.942043	5.75334e-07
ENSG00000128228.4	SDF2L1	0.68484	0.0318403	ENSG00000172456.17	FGGY	0.941199	0.0113391
ENSG00000130640.13	TUBGCP2	0.684264	4.1485e-05	ENSG00000116670.14	MAD2L2	0.940994	1.31992e-06
ENSG00000100764.13	PSMC1	0.684178	0.00155304	ENSG00000177885.13	GRB2	0.939739	3.0995e-09
ENSG00000173085.14	COQ2	0.683911	0.0103272	ENSG00000243646.9	IL10RB	0.937993	0.00337964
ENSG00000168071.21	CCDC88B	0.683613	1.34198e-05	ENSG00000111348.8	ARHGDIB	0.936711	5.56268e-07
ENSG00000110063.8	DCPS	0.683309	0.0185612	ENSG00000107745.18	MICU1	0.935669	2.6936e-12
ENSG00000125457.13	MIF4GD	0.683299	0.00492482	ENSG00000161714.11	PLCD3	0.935085	0.0131314
ENSG00000162585.16	FAAP20	0.683048	0.00463623	ENSG00000148655.14	C10orf11	0.934858	0.00204205
ENSG00000102393.9	GLA	0.681928	6.77132e-05	ENSG00000160712.12	IL6R	0.9346	2.36834e-05
ENSG00000162076.12	FLYWCH2	0.68158	0.0336046	ENSG00000157823.16	AP3S2	0.933441	3.82358e-07
ENSG00000108518.7	PFN1	0.68057	0.000103015	ENSG00000162511.7	LAPTM5	0.93338	2.42387e-09
ENSG00000184967.6	NOC4L	0.68009	0.0042281	ENSG00000100296.13	THOC5	0.932793	5.49204e-06
ENSG00000126264.9	HCST	0.679442	0.00232215	ENSG00000162711.17	NLRP3	0.931552	1.15485e-06
ENSG00000179922.5	ZNF784	0.678592	0.0426065	ENSG00000103187.7	COTL1	0.931241	7.01454e-19
ENSG00000126246.9	IGFLR1	0.678015	0.0184454	ENSG00000103507.13	BCKDK	0.931078	2.65711e-10
ENSG00000174903.15	RAB1B	0.677029	4.11677e-06	ENSG00000163412.12	EIF4E3	0.931075	0.00380922
ENSG00000131652.13	THOC6	0.67675	0.00306183	ENSG00000174837.14	ADGRE1	0.931012	0.00308225
ENSG00000168894.9	RNF181	0.676619	0.00179934	ENSG00000092929.11	UNC13D	0.93089	1.87058e-14
ENSG00000163156.11	SCNM1	0.676389	0.0023274	ENSG00000100485.11	SOS2	0.93046	0.00207092
ENSG00000188897.8	CTD-3088G3.8	0.67621	0.00404685	ENSG00000188026.12	RILPL1	0.92961	0.0174305
ENSG00000197774.12	EME2	0.674889	0.00809227	ENSG00000130592.15	LSP1	0.929472	3.94671e-29
ENSG00000064999.13	ANKS1A	0.673868	0.0458417	ENSG00000044446.11	PHKA2	0.929206	4.22905e-07
ENSG00000104976.11	SNAPC2	0.673219	0.0144223	ENSG00000160703.15	NLRX1	0.927611	6.00609e-14
ENSG00000111639.7	MRPL51	0.672512	0.0106901	ENSG00000178623.11	GPR35	0.927216	0.000204675
ENSG00000171148.13	TADA3	0.672041	5.08972e-07	ENSG00000109743.10	BST1	0.927163	7.34588e-06
ENSG00000254470.2	AP5B1	0.671981	0.0159863	ENSG00000100731.15	PCNX1	0.926682	0.00353067
ENSG00000073150.13	PANX2	0.671839	0.00943902	ENSG00000014257.15	ACPP	0.926424	4.79973e-05
ENSG00000188493.14	C19orf54	0.671733	0.0434931	ENSG00000167703.14	SLC43A2	0.926144	3.40912e-15
ENSG00000171159.4	C9orf16	0.671287	0.00515141	ENSG00000108352.12	RAPGEFL1	0.925485	0.00643409
ENSG00000171223.5	JUNB	0.671283	1.95481e-05	ENSG00000035664.11	DAPK2	0.924517	0.000623979
ENSG00000155097.11	ATP6V1C1	0.67109	0.0248918	ENSG00000170043.11	TRAPPC1	0.924314	2.28821e-11
ENSG00000140995.16	DEF8	0.670151	0.000121089	ENSG00000160446.18	ZDHHC12	0.923793	5.5488e-06
ENSG00000242372.7	EIF6	0.66988	0.0017975	ENSG00000129465.15	RIPK3	0.923502	9.5984e-06
ENSG00000100802.14	C14orf93	0.669842	0.0273232	ENSG00000141522.11	ARHGDIA	0.923327	2.43548e-21
ENSG00000054967.12	RELT	0.669271	0.045088	ENSG00000155893.12	PXYLP1	0.923308	0.0363671
ENSG00000166794.4	PPIB	0.669164	0.00423389	ENSG00000171206.14	TRIM8	0.923225	1.3105e-12
ENSG00000169223.14	LMAN2	0.668716	0.000603077	ENSG00000169221.13	TBC1D10B	0.922775	5.94772e-19
ENSG00000067836.12	ROGDI	0.667744	0.0215349	ENSG00000138463.8	DIRC2	0.922375	0.000966977
ENSG00000101474.11	APMAP	0.667214	0.015646	ENSG00000148356.13	LRSAM1	0.922186	2.61759e-10
ENSG00000160209.18	PDXK	0.666691	0.0214207	ENSG00000101335.9	MYL9	0.920412	0.0262651
ENSG00000165458.13	INPPL1	0.665789	0.00359246	ENSG00000121807.5	CCR2	0.917557	2.12996e-05
ENSG00000106266.10	SNX8	0.665359	0.00168777	ENSG00000186522.14	10-Sep	0.91599	0.0159394
ENSG00000179163.11	FUCA1	0.665031	0.00556476	ENSG00000116701.14	NCF2	0.915887	9.66893e-05
ENSG00000146066.2	HIGD2A	0.664621	0.0111248	ENSG00000169891.17	REPS2	0.915431	0.00990912
ENSG00000136048.13	DRAM1	0.664615	0.00796449	ENSG00000129219.13	PLD2	0.91518	0.000189974
ENSG00000175467.14	SART1	0.664478	0.000700686	ENSG00000101160.13	CTSZ	0.914983	1.35882e-09
ENSG00000129559.12	NEDD8	0.664429	0.0104004	ENSG00000188649.13	CC2D2B	0.914488	0.037111
ENSG00000125449.6	ARMC7	0.663871	0.00980368	ENSG00000110315.6	RNF141	0.913939	0.000534592
ENSG00000172638.12	EFEMP2	0.66352	0.0269183	ENSG00000198417.6	MT1F	0.913417	0.03542
ENSG00000126883.16	NUP214	0.662676	0.000500031	ENSG00000198909.7	MAP3K3	0.912385	4.60478e-05
ENSG00000079432.7	CIC	0.662314	1.58566e-05	ENSG00000130529.15	TRPM4	0.9119	0.0463083
ENSG00000167508.11	MVD	0.662132	0.0269422	ENSG00000109016.17	DHRS7B	0.911017	4.42233e-05
ENSG00000128524.4	ATP6V1F	0.661707	0.00904147	ENSG00000122035.6	RASL11A	0.910505	0.00934348
ENSG00000131759.17	RARA	0.661569	0.000576469	ENSG00000166548.15	TK2	0.910144	3.89102e-05
ENSG00000131069.19	ACSS2	0.661244	0.00441907	ENSG00000075651.15	PLD1	0.906922	1.00544e-05
ENSG00000014257.15	ACPP	0.66111	0.0368455	ENSG00000204498.10	NFKBIL1	0.906652	3.61763e-06
ENSG00000151651.15	ADAM8	0.661098	0.00378327	ENSG00000189171.14	S100A13	0.906191	0.0233525
ENSG00000115271.10	GCA	0.660819	0.0184408	ENSG00000166188.2	ZNF319	0.905854	1.19854e-05
ENSG00000284976.1	RP13-122B23.13	0.660743	0.0113982	ENSG00000120708.16	TGFBI	0.905519	0.00040584
ENSG00000123643.12	SLC36A1	0.659547	0.0170743	ENSG00000213719.8	CLIC1	0.905149	6.81832e-05
ENSG00000116663.10	FBXO6	0.658448	0.00389082	ENSG00000158470.5	B4GALT5	0.904843	0.00711421
ENSG00000111229.15	ARPC3	0.657525	2.28372e-05	ENSG00000140526.17	ABHD2	0.903473	0.010223
ENSG00000117691.9	NENF	0.657082	0.0172242	ENSG00000163545.8	NUAK2	0.903218	2.44181e-05
ENSG00000095380.10	NANS	0.657048	8.22945e-05	ENSG00000175489.9	LRRC25	0.903064	1.63265e-07
ENSG00000101152.10	DNAJC5	0.656975	0.000173209	ENSG00000102057.9	KCND1	0.903021	0.00716149
ENSG00000177731.15	FLII	0.656675	0.00227511	ENSG00000100345.21	MYH9	0.902376	3.21403e-05
ENSG00000099624.7	ATP5D	0.656609	0.0180145	ENSG00000137404.14	NRM	0.90223	8.72966e-14
ENSG00000181817.5	LSM10	0.65521	0.00909243	ENSG00000128294.15	TPST2	0.902131	1.36594e-06
ENSG00000145428.14	RNF175	0.655047	0.026245	ENSG00000181220.16	ZNF746	0.901747	0.000222852
ENSG00000167515.10	TRAPPC2L	0.655033	0.00160253	ENSG00000175938.6	ORAI3	0.901617	1.04953e-07
ENSG00000007237.18	GAS7	0.65429	0.00707434	ENSG00000137462.7	TLR2	0.901144	0.0196349
ENSG00000134575.9	ACP2	0.653987	0.00874622	ENSG00000157800.17	SLC37A3	0.900529	0.0284586
ENSG00000119574.12	ZBTB45	0.653836	0.0129111	ENSG00000177731.15	FLII	0.900248	1.36654e-12
ENSG00000104687.13	GSR	0.653067	0.00355248	ENSG00000214021.15	TTLL3	0.900023	0.000331527
ENSG00000090372.14	STRN4	0.652359	2.76735e-05	ENSG00000160685.13	ZBTB7B	0.899933	2.01753e-07
ENSG00000147443.12	DOK2	0.651635	0.0290371	ENSG00000164104.11	HMGB2	0.899828	0.0268621
ENSG00000064547.13	LPAR2	0.651023	0.00287243	ENSG00000105639.18	JAK3	0.899571	0.000918883
ENSG00000174886.12	NDUFA11	0.650867	0.00556671	ENSG00000241553.12	ARPC4	0.899534	3.19571e-12
ENSG00000160888.6	IER2	0.649696	0.00756269	ENSG00000102144.14	PGK1	0.899442	2.91623e-05
ENSG00000172936.12	MYD88	0.649257	0.00820673	ENSG00000143545.8	RAB13	0.898277	0.0014863
ENSG00000064666.14	CNN2	0.648073	0.0307321	ENSG00000010256.10	UQCRC1	0.898168	3.89797e-08
ENSG00000002586.19	CD99	0.647171	0.0305591	ENSG00000118960.12	HS1BP3	0.897735	6.21323e-11
ENSG00000250571.6	GLI4	0.646556	0.0111379	ENSG00000168461.12	RAB31	0.897702	0.000119872
ENSG00000160685.13	ZBTB7B	0.646119	0.000203207	ENSG00000106330.11	MOSPD3	0.897171	3.08649e-05
ENSG00000127824.13	TUBA4A	0.646095	0.00125682	ENSG00000138678.10	GPAT3	0.896988	0.00123643
ENSG00000158552.12	ZFAND2B	0.645281	2.80318e-05	ENSG00000105329.9	TGFB1	0.895773	4.71579e-14
ENSG00000160993.3	ALKBH4	0.644985	0.0339236	ENSG00000183307.3	CECR6	0.895749	0.00392135
ENSG00000165025.14	SYK	0.644835	0.00756269	ENSG00000155099.7	TMEM55A	0.895677	0.000826063
ENSG00000071655.17	MBD3	0.643738	0.0209042	ENSG00000129925.10	TMEM8A	0.8955	3.92116e-07
ENSG00000135046.13	ANXA1	0.643367	0.0344408	ENSG00000151650.7	VENTX	0.895221	0.00203953
ENSG00000197063.10	MAFG	0.642913	0.000170402	ENSG00000184060.10	ADAP2	0.895032	2.02058e-05
ENSG00000109743.10	BST1	0.642385	0.00669617	ENSG00000143226.13	FCGR2A	0.894935	0.00912285
ENSG00000110876.9	SELPLG	0.641759	0.00908327	ENSG00000187840.4	EIF4EBP1	0.894822	0.00131954
ENSG00000010295.19	IFFO1	0.641407	0.000557842	ENSG00000180871.7	CXCR2	0.894678	0.00535814
ENSG00000129235.10	TXNDC17	0.640893	0.039194	ENSG00000164885.12	CDK5	0.894422	4.08868e-06
ENSG00000006756.15	ARSD	0.640864	0.00814582	ENSG00000011600.11	TYROBP	0.894357	1.08632e-05
ENSG00000172081.13	MOB3A	0.640471	0.0143301	ENSG00000169220.17	RGS14	0.893647	3.24395e-13
ENSG00000161217.11	PCYT1A	0.639807	0.00500143	ENSG00000088930.7	XRN2	0.893254	4.97633e-06
ENSG00000111348.8	ARHGDIB	0.639189	0.00114017	ENSG00000125449.6	ARMC7	0.892862	2.24003e-11
ENSG00000169919.16	GUSB	0.638345	0.036628	ENSG00000115325.13	DOK1	0.891975	1.65816e-08
ENSG00000130175.9	PRKCSH	0.638126	0.0114998	ENSG00000101849.16	TBL1X	0.891923	2.86516e-05
ENSG00000149541.9	B3GAT3	0.638008	0.0115267	ENSG00000125149.11	C16orf70	0.891686	0.000100132
ENSG00000123144.10	C19orf43	0.63738	0.000941597	ENSG00000143387.12	CTSK	0.891065	2.02058e-05
ENSG00000104142.10	VPS18	0.637338	0.0136605	ENSG00000177156.10	TALDO1	0.890528	0.000316408
ENSG00000186074.18	CD300LF	0.637222	0.0167123	ENSG00000007047.14	MARK4	0.890508	1.25053e-05
ENSG00000137076.20	TLN1	0.637205	0.0484972	ENSG00000070444.14	MNT	0.890039	8.79116e-05
ENSG00000100865.14	CINP	0.636627	0.00257159	ENSG00000099308.10	MAST3	0.889942	7.92099e-05
ENSG00000014216.15	CAPN1	0.635807	0.000121089	ENSG00000170684.8	ZNF296	0.889558	0.0223973
ENSG00000125843.10	AP5S1	0.635348	0.030682	ENSG00000171700.13	RGS19	0.889242	1.50704e-07
ENSG00000205352.10	PRR13	0.634947	0.015624	ENSG00000158792.15	SPATA2L	0.889102	0.000252009
ENSG00000112473.17	SLC39A7	0.634947	7.44659e-05	ENSG00000172594.12	SMPDL3A	0.888928	0.00708682
ENSG00000143553.10	SNAPIN	0.633716	0.00494312	ENSG00000196636.7	SDHAF3	0.888919	0.0131101
ENSG00000187808.4	SOWAHD	0.633569	0.0208419	ENSG00000064419.13	TNPO3	0.888628	0.000166348
ENSG00000141002.19	TCF25	0.633435	1.2241e-06	ENSG00000011105.12	TSPAN9	0.887961	0.0243149
ENSG00000171206.14	TRIM8	0.633434	0.000287058	ENSG00000198715.11	GLMP	0.887649	0.00220457
ENSG00000198171.12	DDRGK1	0.632405	0.0208419	ENSG00000148154.9	UGCG	0.887149	0.0242821
ENSG00000122390.17	NAA60	0.632158	0.000228198	ENSG00000177697.18	CD151	0.886937	0.00493331
ENSG00000040531.14	CTNS	0.631991	0.0084203	ENSG00000130985.16	UBA1	0.886452	4.08854e-17
ENSG00000128016.5	ZFP36	0.631812	0.0053659	ENSG00000167608.11	TMC4	0.885909	0.00345228
ENSG00000087088.19	BAX	0.631786	0.0109924	ENSG00000111490.12	TBC1D30	0.884349	0.0161245
ENSG00000149782.11	PLCB3	0.630186	0.0150322	ENSG00000013810.18	TACC3	0.883793	9.38408e-11
ENSG00000168237.17	GLYCTK	0.630035	0.00893714	ENSG00000123810.7	B9D2	0.883221	1.67217e-06
ENSG00000139083.10	ETV6	0.629706	0.00690583	ENSG00000166401.14	SERPINB8	0.881837	1.7998e-08
ENSG00000205903.6	ZNF316	0.629557	0.00030952	ENSG00000197818.11	SLC9A8	0.881478	0.0032984
ENSG00000110934.10	BIN2	0.629046	0.00485902	ENSG00000162882.14	HAAO	0.880411	0.00317976
ENSG00000196642.18	RABL6	0.629021	0.0040997	ENSG00000173638.18	SLC19A1	0.880234	2.82784e-05
ENSG00000051009.10	FAM160A2	0.628828	0.0488753	ENSG00000170265.11	ZNF282	0.878685	1.37005e-05
ENSG00000173153.13	ESRRA	0.628582	0.000683775	ENSG00000135441.7	BLOC1S1	0.878607	0.00015115
ENSG00000068120.14	COASY	0.628065	1.05784e-05	ENSG00000126522.16	ASL	0.877494	3.64428e-05
ENSG00000130775.15	THEMIS2	0.627564	0.0149901	ENSG00000089505.17	CMTM1	0.876733	0.0487842
ENSG00000113368.11	LMNB1	0.626843	0.0103024	ENSG00000006327.13	TNFRSF12A	0.87571	0.0292006
ENSG00000118518.15	RNF146	0.626069	0.0126781	ENSG00000113269.13	RNF130	0.875133	4.64537e-06
ENSG00000215305.9	VPS16	0.625684	0.00538965	ENSG00000073150.13	PANX2	0.875119	0.02601
ENSG00000068001.13	HYAL2	0.62442	0.00669972	ENSG00000143537.13	ADAM15	0.874422	0.000153122
ENSG00000160326.13	SLC2A6	0.623774	0.0378127	ENSG00000075785.12	RAB7A	0.874144	3.33401e-05
ENSG00000101294.16	HM13	0.623517	0.00296715	ENSG00000019102.11	VSIG2	0.873901	0.0399773
ENSG00000213445.9	SIPA1	0.622319	0.000168136	ENSG00000182095.14	TNRC18	0.873736	1.30813e-07
ENSG00000128311.13	TST	0.621487	0.0109624	ENSG00000143570.17	SLC39A1	0.873148	3.70821e-05
ENSG00000108826.15	MRPL27	0.62126	0.0103233	ENSG00000140450.8	ARRDC4	0.872351	0.0085414
ENSG00000129911.8	KLF16	0.620497	0.0114492	ENSG00000186407.6	CD300E	0.871904	0.000680461
ENSG00000123353.9	ORMDL2	0.620149	0.021024	ENSG00000197355.10	UAP1L1	0.871079	0.0155645
ENSG00000239998.5	LILRA2	0.619749	0.0477394	ENSG00000126759.13	CFP	0.871033	6.01237e-10
ENSG00000167173.18	C15orf39	0.619266	0.00369733	ENSG00000052749.13	RRP12	0.869422	4.30828e-08
ENSG00000122971.8	ACADS	0.618871	0.0247817	ENSG00000014216.15	CAPN1	0.868771	7.37949e-11
ENSG00000131165.14	CHMP1A	0.618616	0.00175584	ENSG00000130724.8	CHMP2A	0.868444	1.77748e-10
ENSG00000134996.11	OSTF1	0.61858	0.0153224	ENSG00000173171.14	MTX1	0.867709	7.7926e-06
ENSG00000022277.12	RTFDC1	0.618497	0.000629491	ENSG00000235863.3	B3GALT4	0.867313	7.78852e-08
ENSG00000160570.13	DEDD2	0.618106	0.000365292	ENSG00000130402.11	ACTN4	0.867187	1.4561e-05
ENSG00000131143.8	COX4I1	0.617654	0.00175734	ENSG00000135932.10	CAB39	0.867027	0.00207092
ENSG00000177700.5	POLR2L	0.617073	0.0122653	ENSG00000176393.10	RNPEP	0.865968	1.39592e-05
ENSG00000126453.9	BCL2L12	0.617015	0.0267428	ENSG00000097033.14	SH3GLB1	0.865179	0.00145077
ENSG00000151465.13	CDC123	0.616281	0.00427263	ENSG00000151465.13	CDC123	0.865146	0.0066844
ENSG00000157353.16	FUK	0.616138	0.0132124	ENSG00000111679.16	PTPN6	0.865005	1.49698e-15
ENSG00000069424.14	KCNAB2	0.616081	0.000303617	ENSG00000130429.13	ARPC1B	0.864259	6.01486e-09
ENSG00000197006.13	METTL9	0.615951	0.0197501	ENSG00000168476.11	REEP4	0.864101	6.06635e-10
ENSG00000214021.15	TTLL3	0.615755	0.00483518	ENSG00000160991.15	ORAI2	0.863015	3.55932e-05
ENSG00000149499.11	EML3	0.615587	1.52978e-05	ENSG00000162704.15	ARPC5	0.861937	0.0009059
ENSG00000087008.15	ACOX3	0.614471	0.0428736	ENSG00000172354.9	GNB2	0.861904	2.05371e-14
ENSG00000066322.14	ELOVL1	0.614421	0.00257005	ENSG00000091073.19	DTX2	0.861546	1.55341e-11
ENSG00000171853.15	TRAPPC12	0.614218	0.00290576	ENSG00000171223.5	JUNB	0.861515	6.25316e-05
ENSG00000095485.17	CWF19L1	0.614024	0.0120891	ENSG00000099337.4	KCNK6	0.860604	1.47955e-06
ENSG00000075415.12	SLC25A3	0.613953	0.00604934	ENSG00000112576.12	CCND3	0.860246	8.12277e-05
ENSG00000101997.12	CCDC22	0.613903	0.0158701	ENSG00000130775.15	THEMIS2	0.859269	0.000102347
ENSG00000167642.12	SPINT2	0.613269	0.000632131	ENSG00000165458.13	INPPL1	0.859157	3.49335e-14
ENSG00000173264.14	GPR137	0.61286	0.00289354	ENSG00000003147.17	ICA1	0.858141	0.00212846
ENSG00000177302.14	TOP3A	0.612649	0.0258822	ENSG00000157637.12	SLC38A10	0.85769	6.66597e-09
ENSG00000139433.9	GLTP	0.61258	0.000894211	ENSG00000143771.11	CNIH4	0.857318	0.0164532
ENSG00000013810.18	TACC3	0.611758	0.0011398	ENSG00000132024.17	CC2D1A	0.856477	3.26447e-08
ENSG00000108784.9	NAGLU	0.611716	0.0370985	ENSG00000129911.8	KLF16	0.855847	1.19079e-08
ENSG00000054523.17	KIF1B	0.610352	0.0269422	ENSG00000161653.10	NAGS	0.854928	0.0354689
ENSG00000038427.15	VCAN	0.609959	0.045088	ENSG00000185261.14	KIAA0825	0.853932	0.0334624
ENSG00000067182.7	TNFRSF1A	0.609357	0.00971914	ENSG00000137767.13	SQRDL	0.85329	0.00125093
ENSG00000087266.15	SH3BP2	0.609287	0.00153155	ENSG00000150457.8	LATS2	0.853207	0.001061
ENSG00000163932.13	PRKCD	0.608702	0.0314674	ENSG00000254996.5	ANKHD1-EIF4EBP3	0.852953	0.00441554
ENSG00000105401.8	CDC37	0.60791	7.59979e-07	ENSG00000142687.17	KIAA0319L	0.852953	0.000508065
ENSG00000102125.15	TAZ	0.607828	1.3974e-05	ENSG00000176463.13	SLCO3A1	0.852717	4.40716e-07
ENSG00000167863.11	ATP5H	0.605808	0.00609707	ENSG00000137642.12	SORL1	0.852251	0.0158804
ENSG00000159176.13	CSRP1	0.60536	0.00784237	ENSG00000104915.14	STX10	0.851846	9.41044e-07
ENSG00000088833.17	NSFL1C	0.603291	0.0023274	ENSG00000163235.15	TGFA	0.851753	0.0453859
ENSG00000130766.4	SESN2	0.603266	0.0417214	ENSG00000175538.10	KCNE3	0.851178	0.000149127
ENSG00000163344.5	PMVK	0.602188	0.0083979	ENSG00000215440.11	NPEPL1	0.851006	2.79831e-07
ENSG00000228300.13	C19orf24	0.602121	0.0430629	ENSG00000133961.20	NUMB	0.850935	0.00166142
ENSG00000011009.10	LYPLA2	0.601516	0.000166728	ENSG00000170266.15	GLB1	0.850233	2.78027e-06
ENSG00000135677.10	GNS	0.601007	0.0422362	ENSG00000177946.6	RP11-566K11.6	0.849717	0.00083155
ENSG00000131653.12	TRAF7	0.600799	0.000161244	ENSG00000078902.15	TOLLIP	0.84947	5.28313e-08
ENSG00000166401.14	SERPINB8	0.600433	0.0188995	ENSG00000215114.8	UBXN2B	0.849002	0.0185468
ENSG00000182154.7	MRPL41	0.600316	0.0196772	ENSG00000069869.15	NEDD4	0.848508	0.00929757
ENSG00000012061.15	ERCC1	0.599544	0.00282212	ENSG00000110400.10	NECTIN1	0.848254	0.00400134
ENSG00000126461.14	SCAF1	0.599214	0.0164982	ENSG00000171314.8	PGAM1	0.847881	3.91354e-11
ENSG00000101940.17	WDR13	0.598531	0.0126841	ENSG00000148057.15	IDNK	0.847629	0.0120237
ENSG00000172932.14	ANKRD13D	0.597835	0.00299717	ENSG00000123146.19	ADGRE5	0.84744	7.94192e-06
ENSG00000198624.12	CCDC69	0.59781	0.00483653	ENSG00000110876.9	SELPLG	0.846652	3.59989e-05
ENSG00000162511.7	LAPTM5	0.597693	0.00865601	ENSG00000084110.10	HAL	0.845432	0.011405
ENSG00000089327.14	FXYD5	0.597615	0.00677096	ENSG00000149798.4	CDC42EP2	0.845412	0.000264267
ENSG00000103066.12	PLA2G15	0.597448	0.0215349	ENSG00000165140.9	FBP1	0.845003	0.00137407
ENSG00000116809.11	ZBTB17	0.59743	0.0196772	ENSG00000182022.17	CHST15	0.844808	0.00254896
ENSG00000129968.15	ABHD17A	0.597186	0.00112615	ENSG00000127663.14	KDM4B	0.844189	1.40202e-07
ENSG00000105755.7	ETHE1	0.596964	0.0283008	ENSG00000169231.13	THBS3	0.844035	5.08855e-08
ENSG00000242802.6	AP5Z1	0.596935	0.000313822	ENSG00000185896.10	LAMP1	0.843624	4.2711e-08
ENSG00000068976.13	PYGM	0.596875	0.0446098	ENSG00000013563.13	DNASE1L1	0.843526	3.62059e-06
ENSG00000104859.14	CLASRP	0.595792	1.61786e-05	ENSG00000038427.15	VCAN	0.843267	0.000183464
ENSG00000170889.13	RPS9	0.595039	0.0380785	ENSG00000135956.8	TMEM127	0.842731	6.84968e-08
ENSG00000183386.9	FHL3	0.594756	0.0130297	ENSG00000110934.10	BIN2	0.842685	6.54348e-05
ENSG00000111669.14	TPI1	0.594197	0.00402677	ENSG00000158716.8	DUSP23	0.842488	0.0218813
ENSG00000172531.14	PPP1CA	0.593953	0.000634032	ENSG00000105383.14	CD33	0.8417	1.53617e-07
ENSG00000089159.16	PXN	0.593372	0.0219361	ENSG00000166228.8	PCBD1	0.84055	0.0113275
ENSG00000104897.9	SF3A2	0.593034	0.00181029	ENSG00000132749.10	MTL5	0.840285	0.000621255
ENSG00000179832.17	MROH1	0.592606	0.00846841	ENSG00000179922.5	ZNF784	0.839988	2.16332e-05
ENSG00000102879.15	CORO1A	0.592438	0.000700686	ENSG00000241878.11	PISD	0.838497	0.000438747
ENSG00000139132.14	FGD4	0.592132	0.0488753	ENSG00000079432.7	CIC	0.838379	1.39212e-06
ENSG00000114738.10	MAPKAPK3	0.591669	0.00382747	ENSG00000138111.14	MFSD13A	0.837527	0.000417399
ENSG00000070444.14	MNT	0.591516	0.0265656	ENSG00000116729.13	WLS	0.837301	0.00666777
ENSG00000137547.8	MRPL15	0.590807	0.0211657	ENSG00000077549.17	CAPZB	0.836478	4.90159e-14
ENSG00000113269.13	RNF130	0.590788	0.0388916	ENSG00000167173.18	C15orf39	0.836428	1.94654e-06
ENSG00000105397.13	TYK2	0.590679	0.000733756	ENSG00000162889.10	MAPKAPK2	0.83574	0.00665786
ENSG00000114626.17	ABTB1	0.590596	0.0365388	ENSG00000144320.13	KIAA1715	0.834755	0.0230218
ENSG00000143570.17	SLC39A1	0.59	0.00421763	ENSG00000104687.13	GSR	0.834607	0.000197046
ENSG00000179091.4	CYC1	0.589687	0.00429343	ENSG00000231925.11	TAPBP	0.834516	2.67452e-07
ENSG00000167565.12	SERTAD3	0.58948	0.00264444	ENSG00000131061.13	ZNF341	0.834318	1.26385e-06
ENSG00000072818.11	ACAP1	0.588762	0.000715246	ENSG00000104774.12	MAN2B1	0.833212	6.48248e-08
ENSG00000133265.10	HSPBP1	0.588741	0.0309186	ENSG00000239998.5	LILRA2	0.831412	4.90758e-05
ENSG00000089060.11	SLC8B1	0.588316	0.000186798	ENSG00000114353.16	GNAI2	0.831033	2.168e-16
ENSG00000077549.17	CAPZB	0.588058	0.0087872	ENSG00000196511.14	TPK1	0.830536	0.0302249
ENSG00000176978.13	DPP7	0.587781	0.0111248	ENSG00000124215.16	CDH26	0.829852	0.0468952
ENSG00000198053.11	SIRPA	0.587395	0.0400154	ENSG00000171608.15	PIK3CD	0.829773	1.33315e-06
ENSG00000163154.5	TNFAIP8L2	0.587361	0.00954858	ENSG00000254901.7	BORCS8	0.829644	0.000224323
ENSG00000176058.12	TPRN	0.585872	0.0452635	ENSG00000134668.12	SPOCD1	0.829619	0.00198426
ENSG00000170310.14	STX8	0.585661	0.0439572	ENSG00000088298.12	EDEM2	0.829469	4.51765e-09
ENSG00000137462.7	TLR2	0.585635	0.041197	ENSG00000173110.7	HSPA6	0.828876	2.31766e-05
ENSG00000275700.4	AATF	0.584743	0.0223087	ENSG00000164096.12	C4orf3	0.828017	0.00490013
ENSG00000099800.7	TIMM13	0.584237	0.0298798	ENSG00000178904.18	DPY19L3	0.82727	0.0324309
ENSG00000171161.12	ZNF672	0.583862	0.00228307	ENSG00000125912.10	NCLN	0.82658	7.60154e-09
ENSG00000100106.20	TRIOBP	0.58368	0.000354206	ENSG00000165682.14	CLEC1B	0.82638	0.0215552
ENSG00000101608.12	MYL12A	0.583501	0.00140692	ENSG00000163659.12	TIPARP	0.825885	0.0085414
ENSG00000123810.7	B9D2	0.583427	0.0305609	ENSG00000141968.7	VAV1	0.825743	9.70688e-09
ENSG00000105379.9	ETFB	0.58335	0.0279301	ENSG00000178719.16	GRINA	0.825707	0.00171324
ENSG00000136930.12	PSMB7	0.58252	0.00130818	ENSG00000132694.18	ARHGEF11	0.825466	1.76332e-06
ENSG00000089693.10	MLF2	0.582215	0.00046696	ENSG00000011198.8	ABHD5	0.825421	0.00248958
ENSG00000165795.23	NDRG2	0.582095	0.0425742	ENSG00000243696.4	RP5-966M1.6	0.825266	0.0491657
ENSG00000125817.7	CENPB	0.581884	0.00922771	ENSG00000013364.18	MVP	0.825186	4.13872e-06
ENSG00000154237.12	LRRK1	0.581879	0.014442	ENSG00000102699.5	PARP4	0.821384	0.00253984
ENSG00000168884.14	TNIP2	0.581583	0.00252768	ENSG00000125734.15	GPR108	0.821343	6.30917e-10
ENSG00000187051.8	RPS19BP1	0.581461	0.0173233	ENSG00000107331.16	ABCA2	0.821075	0.00268162
ENSG00000084754.11	HADHA	0.580847	0.00968973	ENSG00000133216.16	EPHB2	0.820377	0.0129195
ENSG00000173020.10	ADRBK1	0.580437	0.0011423	ENSG00000204103.3	MAFB	0.819445	0.0188254
ENSG00000108798.8	ABI3	0.580386	0.0058686	ENSG00000185624.14	P4HB	0.818761	5.95724e-07
ENSG00000101182.14	PSMA7	0.580298	0.00140692	ENSG00000106780.8	MEGF9	0.818023	0.0103824
ENSG00000044446.11	PHKA2	0.579824	0.0149449	ENSG00000104142.10	VPS18	0.817093	2.26117e-11
ENSG00000130706.12	ADRM1	0.579701	0.00108388	ENSG00000113732.8	ATP6V0E1	0.817079	0.00096698
ENSG00000204435.13	CSNK2B	0.579522	0.0192554	ENSG00000002919.14	SNX11	0.816464	2.79831e-07
ENSG00000067829.18	IDH3G	0.578312	0.0152376	ENSG00000130748.6	TMEM160	0.815698	0.0354584
ENSG00000167470.12	MIDN	0.577877	0.0143578	ENSG00000277791.4	PSMB3	0.815441	0.00113999
ENSG00000183258.11	DDX41	0.577411	0.000110596	ENSG00000060971.17	ACAA1	0.815306	3.10808e-06
ENSG00000124299.13	PEPD	0.577243	0.0419427	ENSG00000198951.11	NAGA	0.815251	2.63387e-05
ENSG00000100299.17	ARSA	0.576923	0.00248279	ENSG00000134222.16	PSRC1	0.815065	0.0134801
ENSG00000225697.12	SLC26A6	0.576872	0.0167123	ENSG00000159128.14	IFNGR2	0.814668	1.85849e-06
ENSG00000126903.15	SLC10A3	0.576446	0.0258643	ENSG00000149782.11	PLCB3	0.814484	0.00017222
ENSG00000100280.16	AP1B1	0.576416	0.00952759	ENSG00000261221.3	ZNF865	0.814264	2.38441e-06
ENSG00000159348.12	CYB5R1	0.575238	0.0191771	ENSG00000106077.18	ABHD11	0.813917	0.000141361
ENSG00000127084.17	FGD3	0.575234	0.019449	ENSG00000182541.17	LIMK2	0.813733	0.0397026
ENSG00000077454.15	LRCH4	0.574851	0.00109268	ENSG00000186635.14	ARAP1	0.812811	8.94916e-06
ENSG00000106803.9	SEC61B	0.574829	0.0029243	ENSG00000171611.9	PTCRA	0.81214	0.0165946
ENSG00000158773.14	USF1	0.574708	0.00129227	ENSG00000132718.8	SYT11	0.812082	0.000418787
ENSG00000137509.10	PRCP	0.574623	0.0120642	ENSG00000073169.13	SELO	0.811947	2.10719e-06
ENSG00000144589.21	STK11IP	0.574483	0.000249998	ENSG00000070413.19	DGCR2	0.81145	6.11674e-07
ENSG00000224051.6	CPTP	0.574418	0.0266018	ENSG00000113719.15	ERGIC1	0.811362	0.00518685
ENSG00000169976.6	SF3B5	0.574226	0.00952759	ENSG00000049541.10	RFC2	0.811022	1.20464e-09
ENSG00000136280.15	CCM2	0.574099	0.00378327	ENSG00000171222.10	SCAND1	0.810299	0.0122292
ENSG00000104129.9	DNAJC17	0.573756	0.0427168	ENSG00000148411.7	NACC2	0.809413	0.000142586
ENSG00000182095.14	TNRC18	0.57133	0.0116549	ENSG00000198373.12	WWP2	0.808943	9.94491e-06
ENSG00000227500.9	SCAMP4	0.569452	0.00676936	ENSG00000267796.7	LIN37	0.808887	0.00175855
ENSG00000213619.9	NDUFS3	0.569334	0.0280712	ENSG00000197747.8	S100A10	0.808783	0.00288086
ENSG00000132963.7	POMP	0.568475	0.0159166	ENSG00000110077.14	MS4A6A	0.808473	0.00143139
ENSG00000039650.11	PNKP	0.568178	0.0218943	ENSG00000149177.12	PTPRJ	0.808354	0.00268162
ENSG00000163479.13	SSR2	0.568041	0.0115146	ENSG00000086504.15	MRPL28	0.808159	1.18008e-05
ENSG00000184840.11	TMED9	0.568038	0.0067733	ENSG00000140682.18	TGFB1I1	0.807655	0.0102274
ENSG00000141873.10	SLC39A3	0.567756	0.0484886	ENSG00000064547.13	LPAR2	0.807485	0.000222725
ENSG00000186111.9	PIP5K1C	0.566893	0.00899475	ENSG00000132005.8	RFX1	0.807437	2.24028e-06
ENSG00000131408.13	NR1H2	0.566854	0.00092576	ENSG00000154146.12	NRGN	0.807401	0.0184931
ENSG00000181929.11	PRKAG1	0.566832	0.00229525	ENSG00000166900.16	STX3	0.807273	0.0355598
ENSG00000102119.10	EMD	0.566745	0.00641152	ENSG00000105374.9	NKG7	0.807185	0.0403722
ENSG00000130717.12	UCK1	0.565819	0.0169803	ENSG00000044115.20	CTNNA1	0.80713	0.00202001
ENSG00000130305.16	NSUN5	0.565237	0.00155685	ENSG00000125089.16	SH3TC1	0.806587	0.000290062
ENSG00000006712.14	PAF1	0.565147	0.017955	ENSG00000160888.6	IER2	0.806212	3.33825e-06
ENSG00000169249.12	ZRSR2	0.564957	0.0434836	ENSG00000173548.8	SNX33	0.806026	0.00412676
ENSG00000126062.3	TMEM115	0.564435	0.00331911	ENSG00000120318.15	ARAP3	0.80543	0.00013613
ENSG00000175203.15	DCTN2	0.56432	0.0115234	ENSG00000254087.7	LYN	0.805174	0.00327579
ENSG00000102871.15	TRADD	0.564098	0.00222776	ENSG00000197562.9	RAB40C	0.803986	6.76808e-05
ENSG00000178952.10	TUFM	0.563759	0.0497791	ENSG00000138190.16	EXOC6	0.801551	0.0293215
ENSG00000176108.9	CHMP6	0.563712	0.00960477	ENSG00000110200.8	ANAPC15	0.800991	0.000128346
ENSG00000178741.11	COX5A	0.56329	0.00378023	ENSG00000053918.16	KCNQ1	0.80098	5.75361e-08
ENSG00000162236.11	STX5	0.563253	0.000462793	ENSG00000171860.4	C3AR1	0.799715	0.0430441
ENSG00000136238.17	RAC1	0.562779	0.00171702	ENSG00000049239.12	H6PD	0.799287	0.000524454
ENSG00000177042.14	TMEM80	0.5622	0.00604858	ENSG00000106789.12	CORO2A	0.799148	0.00745802
ENSG00000078061.12	ARAF	0.562048	0.000291975	ENSG00000005020.12	SKAP2	0.799089	0.012376
ENSG00000035862.12	TIMP2	0.561665	0.0373169	ENSG00000110002.15	VWA5A	0.798296	0.00625737
ENSG00000184922.13	FMNL1	0.560635	0.0144813	ENSG00000226479.3	TMEM185B	0.798088	0.000924312
ENSG00000156858.11	PRR14	0.560524	0.000177766	ENSG00000173327.7	MAP3K11	0.798022	4.27535e-15
ENSG00000164096.12	C4orf3	0.560479	0.00391258	ENSG00000144579.7	CTDSP1	0.797728	6.26243e-10
ENSG00000099341.11	PSMD8	0.560463	0.00263134	ENSG00000276180.1	HIST1H4I	0.796352	0.00123243
ENSG00000077463.14	SIRT6	0.560248	0.0128199	ENSG00000198355.4	PIM3	0.796284	3.99951e-05
ENSG00000139531.12	SUOX	0.560228	0.0185612	ENSG00000172936.12	MYD88	0.796239	5.64834e-05
ENSG00000093010.13	COMT	0.560052	0.00664359	ENSG00000137806.8	NDUFAF1	0.795768	0.00040584
ENSG00000152684.10	PELO	0.559881	0.0366549	ENSG00000161677.11	JOSD2	0.794929	0.00726522
ENSG00000164535.14	DAGLB	0.559258	0.000760772	ENSG00000125744.11	RTN2	0.793102	0.00148975
ENSG00000119777.18	TMEM214	0.559227	0.00827569	ENSG00000141551.14	CSNK1D	0.793097	1.67175e-05
ENSG00000088298.12	EDEM2	0.559205	0.00865601	ENSG00000131069.19	ACSS2	0.792605	1.39212e-06
ENSG00000110717.12	NDUFS8	0.558628	0.00699679	ENSG00000070269.13	TMEM260	0.792221	0.0100882
ENSG00000071859.14	FAM50A	0.558613	0.00318372	ENSG00000142552.7	RCN3	0.790967	0.00127033
ENSG00000183741.11	CBX6	0.558341	0.0222844	ENSG00000254995.4	STX16-NPEPL1	0.790561	0.03582
ENSG00000068697.6	LAPTM4A	0.556457	0.00769374	ENSG00000197442.9	MAP3K5	0.790516	0.00200267
ENSG00000173221.13	GLRX	0.555985	0.0368455	ENSG00000177302.14	TOP3A	0.79028	2.92294e-08
ENSG00000160877.5	NACC1	0.555434	0.00559478	ENSG00000140995.16	DEF8	0.789064	2.59817e-08
ENSG00000173540.12	GMPPB	0.555391	0.0221308	ENSG00000137509.10	PRCP	0.789006	3.18342e-06
ENSG00000136490.8	LIMD2	0.554733	0.00196527	ENSG00000038382.19	TRIO	0.788964	0.0120788
ENSG00000123338.12	NCKAP1L	0.553796	0.0115267	ENSG00000123179.13	EBPL	0.788865	0.000323483
ENSG00000244038.9	DDOST	0.553015	0.00290576	ENSG00000197746.13	PSAP	0.78842	3.80397e-07
ENSG00000125970.11	RALY	0.552995	6.16002e-07	ENSG00000171105.13	INSR	0.788411	0.012534
ENSG00000106009.15	BRAT1	0.552788	0.000261693	ENSG00000012232.8	EXTL3	0.788405	0.000236216
ENSG00000140931.19	CMTM3	0.55178	0.0485202	ENSG00000164111.14	ANXA5	0.788161	8.92788e-06
ENSG00000163795.13	ZNF513	0.551767	0.015848	ENSG00000146112.11	PPP1R18	0.787475	5.25593e-06
ENSG00000116685.15	KIAA2013	0.55175	0.00162779	ENSG00000070731.10	ST6GALNAC2	0.786201	0.00123571
ENSG00000172725.13	CORO1B	0.551298	0.0117944	ENSG00000162736.16	NCSTN	0.785937	9.36688e-05
ENSG00000166925.8	TSC22D4	0.550729	0.00101476	ENSG00000072818.11	ACAP1	0.785373	3.25946e-07
ENSG00000092020.10	PPP2R3C	0.550538	0.00283481	ENSG00000142669.14	SH3BGRL3	0.784223	9.60634e-22
ENSG00000184009.10	ACTG1	0.550481	0.029263	ENSG00000085871.8	MGST2	0.783462	0.00153684
ENSG00000126254.11	RBM42	0.550058	0.00118237	ENSG00000241685.9	ARPC1A	0.783435	0.000645604
ENSG00000104823.8	ECH1	0.549479	0.00194904	ENSG00000049860.13	HEXB	0.783314	9.12337e-05
ENSG00000231925.11	TAPBP	0.549271	0.0168451	ENSG00000136935.13	GOLGA1	0.783232	0.00126175
ENSG00000129625.12	REEP5	0.548844	0.00231683	ENSG00000213699.8	SLC35F6	0.782949	7.6946e-06
ENSG00000131669.9	NINJ1	0.548275	0.0252258	ENSG00000258461.5	RP11-164J13.1	0.782709	0.0420737
ENSG00000117298.14	ECE1	0.54778	0.036282	ENSG00000125827.8	TMX4	0.782357	0.00144953
ENSG00000179918.18	SEPHS2	0.547052	0.00241858	ENSG00000102393.9	GLA	0.781964	1.89565e-05
ENSG00000123143.12	PKN1	0.54623	0.00224698	ENSG00000188641.13	DPYD	0.781832	0.0132402
ENSG00000205155.7	PSENEN	0.545434	0.0234983	ENSG00000120868.13	APAF1	0.781243	0.00295618
ENSG00000102858.12	MGRN1	0.543401	0.00512982	ENSG00000153551.13	CMTM7	0.780865	1.06645e-08
ENSG00000163466.15	ARPC2	0.542282	0.000375401	ENSG00000196588.15	MKL1	0.780382	1.01231e-09
ENSG00000180879.13	SSR4	0.541795	0.00239793	ENSG00000149357.9	LAMTOR1	0.779574	1.20304e-10
ENSG00000066136.20	NFYC	0.540848	0.0130297	ENSG00000183023.18	SLC8A1	0.778471	0.0288709
ENSG00000204859.12	ZBTB48	0.540456	0.0119278	ENSG00000095485.17	CWF19L1	0.778418	1.60372e-05
ENSG00000119559.15	C19orf25	0.540398	0.0109317	ENSG00000179163.11	FUCA1	0.777824	4.01576e-07
ENSG00000241878.11	PISD	0.539604	0.031867	ENSG00000183401.11	CCDC159	0.777663	3.45099e-06
ENSG00000117448.13	AKR1A1	0.539313	0.0247817	ENSG00000137575.11	SDCBP	0.777574	0.00547072
ENSG00000117419.14	ERI3	0.538725	0.0333414	ENSG00000196924.15	FLNA	0.777269	0.00026444
ENSG00000064961.18	HMG20B	0.538496	0.00538827	ENSG00000145428.14	RNF175	0.777188	0.0432299
ENSG00000079805.16	DNM2	0.538489	0.00981051	ENSG00000211445.11	GPX3	0.776419	0.0377131
ENSG00000177663.13	IL17RA	0.538304	0.0159084	ENSG00000168214.20	RBPJ	0.776408	0.000639526
ENSG00000183751.14	TBL3	0.538231	0.0497791	ENSG00000184009.10	ACTG1	0.776358	2.8851e-09
ENSG00000106683.14	LIMK1	0.537598	0.0410521	ENSG00000204386.10	NEU1	0.775654	4.45684e-06
ENSG00000185033.14	SEMA4B	0.537515	0.00419926	ENSG00000088833.17	NSFL1C	0.774699	0.00104794
ENSG00000184216.13	IRAK1	0.535863	0.00248279	ENSG00000127220.5	ABHD8	0.774364	0.0015238
ENSG00000014919.12	COX15	0.535629	0.0129047	ENSG00000114302.15	PRKAR2A	0.774067	0.00130711
ENSG00000168002.11	POLR2G	0.535446	0.0027371	ENSG00000136167.13	LCP1	0.773336	0.00214124
ENSG00000186577.12	C6orf1	0.534703	0.0214878	ENSG00000197943.9	PLCG2	0.773211	1.3201e-07
ENSG00000180901.10	KCTD2	0.534653	0.0311227	ENSG00000142166.12	IFNAR1	0.772672	0.000775302
ENSG00000140332.15	TLE3	0.534033	0.0111811	ENSG00000161955.16	TNFSF13	0.77211	0.00666889
ENSG00000053371.12	AKR7A2	0.533582	0.045857	ENSG00000230257.2	NFE4	0.771328	0.0400195
ENSG00000125835.18	SNRPB	0.531625	0.0118885	ENSG00000149923.13	PPP4C	0.771324	3.34002e-08
ENSG00000151176.7	PLBD2	0.531071	0.00810597	ENSG00000167460.15	TPM4	0.771046	3.38051e-05
ENSG00000107882.11	SUFU	0.531024	0.0310101	ENSG00000161664.6	ASB16	0.770762	0.0316914
ENSG00000214078.12	CPNE1	0.530492	0.00856307	ENSG00000068024.16	HDAC4	0.770616	0.00547072
ENSG00000071127.16	WDR1	0.529591	0.0111949	ENSG00000160783.19	PMF1	0.770469	0.000123338
ENSG00000142186.16	SCYL1	0.529359	0.000780851	ENSG00000110047.17	EHD1	0.769846	4.54758e-08
ENSG00000141295.13	SCRN2	0.529192	0.0360165	ENSG00000100319.12	ZMAT5	0.769183	5.29844e-05
ENSG00000141959.16	PFKL	0.528252	0.0147407	ENSG00000111424.10	VDR	0.768613	0.000531984
ENSG00000130772.13	MED18	0.528203	0.00572235	ENSG00000150782.11	IL18	0.767612	0.00791315
ENSG00000090487.10	SPG21	0.527502	0.0194406	ENSG00000257923.10	CUX1	0.767394	1.49641e-06
ENSG00000121073.13	SLC35B1	0.527176	0.0194438	ENSG00000160209.18	PDXK	0.767148	3.74562e-10
ENSG00000101199.12	ARFGAP1	0.526459	0.000285419	ENSG00000168874.12	ATOH8	0.766743	0.0431128
ENSG00000103043.14	VAC14	0.526291	0.00350187	ENSG00000143376.13	SNX27	0.766418	0.000125621
ENSG00000115661.13	STK16	0.526262	0.00196186	ENSG00000126247.10	CAPNS1	0.766211	1.73359e-05
ENSG00000129667.12	RHBDF2	0.526074	0.00179934	ENSG00000150977.10	RILPL2	0.765242	9.09881e-05
ENSG00000163171.7	CDC42EP3	0.52587	0.0118371	ENSG00000168807.16	SNTB2	0.764428	0.0158804
ENSG00000185627.17	PSMD13	0.525381	0.00231959	ENSG00000076662.9	ICAM3	0.763964	1.45298e-06
ENSG00000047579.19	DTNBP1	0.524885	0.0213748	ENSG00000187164.19	SHTN1	0.763607	0.0371
ENSG00000123130.16	ACOT9	0.523845	0.0196065	ENSG00000196456.11	ZNF775	0.763167	0.0347305
ENSG00000164889.13	SLC4A2	0.523767	0.0324612	ENSG00000088832.16	FKBP1A	0.763037	2.61759e-10
ENSG00000161671.16	EMC10	0.523568	0.0292556	ENSG00000143382.14	ADAMTSL4	0.762624	0.00081563
ENSG00000105341.18	ATP5SL	0.522038	0.00975904	ENSG00000101608.12	MYL12A	0.762545	0.000950245
ENSG00000072958.8	AP1M1	0.52198	0.0467535	ENSG00000164430.15	MB21D1	0.762089	0.037111
ENSG00000283787.1	PRR33	0.521606	0.0314223	ENSG00000132475.10	H3F3B	0.761462	0.00043435
ENSG00000187778.13	MCRS1	0.521484	0.0136571	ENSG00000054967.12	RELT	0.761432	3.10307e-09
ENSG00000103510.19	KAT8	0.52109	0.017132	ENSG00000139722.6	VPS37B	0.761117	8.27054e-06
ENSG00000196588.15	MKL1	0.520634	0.00945046	ENSG00000225697.12	SLC26A6	0.761092	2.6031e-05
ENSG00000169220.17	RGS14	0.520417	0.0198971	ENSG00000125611.15	CHCHD5	0.760263	5.14258e-05
ENSG00000102103.15	PQBP1	0.519685	0.00171702	ENSG00000093167.17	LRRFIP2	0.7602	0.000309714
ENSG00000106638.15	TBL2	0.519364	0.0422515	ENSG00000184584.12	TMEM173	0.76014	0.000137749
ENSG00000166595.11	FAM96B	0.519238	0.0331575	ENSG00000107551.20	RASSF4	0.759299	5.39323e-05
ENSG00000159363.17	ATP13A2	0.51892	0.0497307	ENSG00000101493.10	ZNF516	0.759008	0.00126466
ENSG00000108829.9	LRRC59	0.518484	0.01121	ENSG00000008130.15	NADK	0.758801	0.000483174
ENSG00000002919.14	SNX11	0.517637	0.00889997	ENSG00000158473.6	CD1D	0.75832	0.000186257
ENSG00000126215.13	XRCC3	0.517397	0.0186356	ENSG00000141298.17	SSH2	0.758236	0.00982871
ENSG00000111052.7	LIN7A	0.517105	0.0345486	ENSG00000138413.13	IDH1	0.757919	0.000449298
ENSG00000105364.13	MRPL4	0.51532	0.0385091	ENSG00000134851.12	TMEM165	0.757825	0.0114888
ENSG00000164167.10	LSM6	0.515001	0.021854	ENSG00000124788.18	ATXN1	0.757638	0.00654319
ENSG00000168288.12	MMADHC	0.51415	0.00682219	ENSG00000007129.17	CEACAM21	0.757636	0.0345104
ENSG00000160991.15	ORAI2	0.513414	0.0212905	ENSG00000166002.6	SMCO4	0.757601	0.00178676
ENSG00000108528.13	SLC25A11	0.513203	0.00882115	ENSG00000051620.10	HEBP2	0.756981	5.3605e-05
ENSG00000063176.15	SPHK2	0.513189	0.0488234	ENSG00000119457.7	SLC46A2	0.756597	0.024393
ENSG00000205220.11	PSMB10	0.512953	0.0106494	ENSG00000102858.12	MGRN1	0.756119	5.79404e-06
ENSG00000100056.11	DGCR14	0.512461	0.0291717	ENSG00000115318.11	LOXL3	0.755378	0.000173135
ENSG00000122122.9	SASH3	0.512311	0.00739901	ENSG00000196507.10	TCEAL3	0.755244	0.024636
ENSG00000127419.16	TMEM175	0.511881	0.00505154	ENSG00000136238.17	RAC1	0.753944	2.66065e-10
ENSG00000160752.14	FDPS	0.511773	0.0289859	ENSG00000131504.16	DIAPH1	0.753938	8.29079e-05
ENSG00000178950.16	GAK	0.511135	0.00866421	ENSG00000178726.6	THBD	0.753709	0.0397595
ENSG00000128340.14	RAC2	0.510806	0.00606844	ENSG00000105656.12	ELL	0.753006	0.00122104
ENSG00000180448.10	HMHA1	0.51073	0.000142937	ENSG00000112242.14	E2F3	0.752904	0.0256437
ENSG00000104894.11	CD37	0.510432	0.00153055	ENSG00000102897.9	LYRM1	0.752889	0.0277319
ENSG00000075785.12	RAB7A	0.51041	0.0365219	ENSG00000107341.4	UBE2R2	0.752786	2.64171e-05
ENSG00000005302.17	MSL3	0.510186	0.0242872	ENSG00000101439.8	CST3	0.752682	0.0392429
ENSG00000188566.13	NDOR1	0.510166	0.00962834	ENSG00000143409.15	FAM63A	0.75228	8.44254e-05
ENSG00000198931.10	APRT	0.509294	0.00755792	ENSG00000262246.5	CORO7	0.752116	1.35116e-07
ENSG00000104812.14	GYS1	0.508857	0.00251354	ENSG00000143373.17	ZNF687	0.75148	2.32405e-05
ENSG00000108953.16	YWHAE	0.508156	0.0263434	ENSG00000173442.12	EHBP1L1	0.751387	8.54242e-09
ENSG00000176463.13	SLCO3A1	0.508027	0.0294391	ENSG00000197548.12	ATG7	0.749733	1.93489e-08
ENSG00000156873.15	PHKG2	0.507332	0.00952759	ENSG00000167778.8	SPRYD3	0.74944	1.28323e-05
ENSG00000108604.15	SMARCD2	0.507299	0.0153224	ENSG00000186074.18	CD300LF	0.748144	3.5074e-05
ENSG00000187954.12	CYHR1	0.506845	0.000981472	ENSG00000131236.16	CAP1	0.747388	0.00220543
ENSG00000079999.13	KEAP1	0.506465	0.0153294	ENSG00000160055.19	TMEM234	0.747169	0.000918883
ENSG00000146425.10	DYNLT1	0.506072	0.016675	ENSG00000112195.8	TREML2	0.747119	0.0353125
ENSG00000100804.18	PSMB5	0.505903	0.0458119	ENSG00000180098.9	TRNAU1AP	0.745978	7.88207e-06
ENSG00000090006.17	LTBP4	0.505486	0.0298609	ENSG00000102580.14	DNAJC3	0.745927	0.00145939
ENSG00000143252.14	SDHC	0.505373	0.0153617	ENSG00000235750.9	KIAA0040	0.745472	0.00497151
ENSG00000167114.12	SLC27A4	0.504556	0.025946	ENSG00000160404.17	TOR2A	0.745309	5.327e-05
ENSG00000104969.9	SGTA	0.503672	0.00923584	ENSG00000168071.21	CCDC88B	0.745182	2.24923e-07
ENSG00000162517.12	PEF1	0.503615	0.00142766	ENSG00000070540.12	WIPI1	0.745086	0.00662088
ENSG00000132581.9	SDF2	0.502775	0.0440333	ENSG00000260916.7	CCPG1	0.744923	0.0183711
ENSG00000109062.11	SLC9A3R1	0.502651	0.0469149	ENSG00000127824.13	TUBA4A	0.744609	0.00218037
ENSG00000100982.11	PCIF1	0.502563	0.00302976	ENSG00000135709.12	KIAA0513	0.74427	1.49641e-06
ENSG00000180104.15	EXOC3	0.502457	0.000168136	ENSG00000119682.16	AREL1	0.744063	0.00167122
ENSG00000034510.5	TMSB10	0.502368	0.00635731	ENSG00000126883.16	NUP214	0.743498	1.62972e-10
ENSG00000150991.14	UBC	0.502141	0.00931791	ENSG00000003402.19	CFLAR	0.743303	0.013074
ENSG00000162711.17	NLRP3	0.501839	0.0206206	ENSG00000110057.7	UNC93B1	0.742889	0.000567402
ENSG00000114745.13	GORASP1	0.501514	0.0292868	ENSG00000158019.20	BRE	0.742621	4.8801e-06
ENSG00000028137.18	TNFRSF1B	0.501141	0.0111106	ENSG00000128340.14	RAC2	0.742582	4.36486e-08
ENSG00000100258.17	LMF2	0.500968	0.000178754	ENSG00000100865.14	CINP	0.742392	9.44287e-07
ENSG00000129993.14	CBFA2T3	0.500771	0.0139157	ENSG00000122705.16	CLTA	0.742276	6.31484e-05
ENSG00000159314.11	ARHGAP27	0.500709	0.0093933	ENSG00000136867.10	SLC31A2	0.742141	0.0159577
ENSG00000135390.17	ATP5G2	0.500281	0.0442182	ENSG00000164808.16	SPIDR	0.742055	0.00707646
ENSG00000167674.14	CTB-50L17.10	0.500253	0.0373169	ENSG00000112799.8	LY86	0.74191	0.00192538
ENSG00000115211.15	EIF2B4	0.499454	0.0282001	ENSG00000119979.16	FAM45A	0.741498	0.00156169
ENSG00000175938.6	ORAI3	0.49914	0.0438103	ENSG00000068120.14	COASY	0.740855	6.06635e-10
ENSG00000175573.6	C11orf68	0.498826	0.00251354	ENSG00000112473.17	SLC39A7	0.740279	3.0995e-09
ENSG00000068079.7	IFI35	0.496677	0.00516772	ENSG00000126262.4	FFAR2	0.740221	0.0147906
ENSG00000237765.6	FAM200B	0.496543	0.0216874	ENSG00000062598.17	ELMO2	0.740111	0.0181991
ENSG00000111652.9	COPS7A	0.496243	0.00662422	ENSG00000188372.14	ZP3	0.73989	0.0394311
ENSG00000204344.14	STK19	0.496239	0.0327354	ENSG00000154237.12	LRRK1	0.738903	0.000269168
ENSG00000182544.8	MFSD5	0.495329	0.00566406	ENSG00000022277.12	RTFDC1	0.737837	0.00024188
ENSG00000147872.9	PLIN2	0.495186	0.00210842	ENSG00000167565.12	SERTAD3	0.737465	0.000209221
ENSG00000161057.11	PSMC2	0.494727	0.0169713	ENSG00000183688.4	RFLNB	0.73655	9.98983e-05
ENSG00000136877.14	FPGS	0.494644	0.0102679	ENSG00000114656.11	KIAA1257	0.73556	0.0153619
ENSG00000167657.13	DAPK3	0.494374	0.00581721	ENSG00000137726.16	FXYD6	0.735293	0.0262239
ENSG00000138834.12	MAPK8IP3	0.493897	0.00160253	ENSG00000161638.10	ITGA5	0.73468	0.000458765
ENSG00000118680.12	MYL12B	0.493529	0.00358615	ENSG00000080815.18	PSEN1	0.734544	0.000196694
ENSG00000072310.16	SREBF1	0.493309	0.0267639	ENSG00000105397.13	TYK2	0.734488	3.97872e-09
ENSG00000130811.11	EIF3G	0.492017	0.0196643	ENSG00000104447.12	TRPS1	0.733878	0.00469554
ENSG00000110315.6	RNF141	0.491045	0.0151968	ENSG00000152804.10	HHEX	0.733582	0.000205308
ENSG00000188986.6	NELFB	0.490791	0.0312809	ENSG00000167613.15	LAIR1	0.733541	0.00437521
ENSG00000204305.13	AGER	0.490348	0.0236655	ENSG00000127952.16	STYXL1	0.73308	0.00138475
ENSG00000110046.12	ATG2A	0.489973	0.0441834	ENSG00000148358.19	GPR107	0.732675	2.16375e-05
ENSG00000125149.11	C16orf70	0.489276	0.0446621	ENSG00000104419.14	NDRG1	0.732411	6.8069e-06
ENSG00000117362.12	APH1A	0.489249	0.013027	ENSG00000117410.13	ATP6V0B	0.732221	1.86029e-05
ENSG00000185019.16	UBOX5	0.488383	0.0486939	ENSG00000205133.11	TRIQK	0.731941	0.0152612
ENSG00000117305.14	HMGCL	0.488049	0.0480603	ENSG00000165714.10	BORCS5	0.73194	0.0125449
ENSG00000116786.12	PLEKHM2	0.487629	0.000715102	ENSG00000118900.14	UBN1	0.731878	0.00383
ENSG00000101365.20	IDH3B	0.487573	0.00618658	ENSG00000119321.8	FKBP15	0.731768	5.73151e-06
ENSG00000139278.9	GLIPR1	0.487496	0.0422946	ENSG00000266074.8	BAHCC1	0.731656	0.00925128
ENSG00000135709.12	KIAA0513	0.487143	0.00968472	ENSG00000152684.10	PELO	0.73132	1.35433e-05
ENSG00000140497.16	SCAMP2	0.486735	0.0368499	ENSG00000103994.16	ZNF106	0.730719	0.000832889
ENSG00000106636.7	YKT6	0.486414	0.00538827	ENSG00000136279.20	DBNL	0.73053	5.77967e-13
ENSG00000168003.16	SLC3A2	0.485944	0.0115903	ENSG00000180953.11	ST20	0.730527	0.0399975
ENSG00000138073.13	PREB	0.485776	0.00234924	ENSG00000068697.6	LAPTM4A	0.730425	9.73678e-05
ENSG00000088832.16	FKBP1A	0.485166	0.0213196	ENSG00000148396.18	SEC16A	0.730235	0.00389469
ENSG00000137841.11	PLCB2	0.484983	0.000427998	ENSG00000198171.12	DDRGK1	0.730151	0.00149144
ENSG00000109519.12	GRPEL1	0.484218	0.0152793	ENSG00000113648.16	H2AFY	0.729716	0.000187544
ENSG00000100220.11	RTCB	0.48413	0.0328807	ENSG00000180891.12	CUEDC1	0.728747	1.25452e-05
ENSG00000100083.18	GGA1	0.484033	0.000730714	ENSG00000148841.15	ITPRIP	0.728372	0.00600494
ENSG00000150977.10	RILPL2	0.483645	0.0393619	ENSG00000128815.19	WDFY4	0.728123	0.000876229
ENSG00000206503.12	HLA-A	0.483529	0.00460803	ENSG00000101558.13	VAPA	0.726521	0.0033733
ENSG00000149932.16	TMEM219	0.483206	0.0233481	ENSG00000158887.15	MPZ	0.726478	0.00559002
ENSG00000177885.13	GRB2	0.483165	0.0202702	ENSG00000004059.10	ARF5	0.726438	1.24015e-09
ENSG00000169217.8	CD2BP2	0.482713	0.00469992	ENSG00000026297.15	RNASET2	0.72567	1.37361e-05
ENSG00000090581.9	GNPTG	0.482324	0.0293939	ENSG00000108509.20	CAMTA2	0.725669	1.99318e-05
ENSG00000134905.16	CARS2	0.480737	0.0181647	ENSG00000144655.14	CSRNP1	0.725188	0.00756947
ENSG00000173442.12	EHBP1L1	0.47956	0.00457551	ENSG00000100764.13	PSMC1	0.724448	8.67454e-05
ENSG00000105698.15	USF2	0.479331	0.00048305	ENSG00000092529.23	CAPN3	0.723828	0.038426
ENSG00000169100.13	SLC25A6	0.478966	0.025575	ENSG00000072954.6	TMEM38A	0.723574	0.0183077
ENSG00000008018.8	PSMB1	0.478749	0.0406665	ENSG00000159348.12	CYB5R1	0.723505	0.000553452
ENSG00000027697.14	IFNGR1	0.478057	0.0167747	ENSG00000100106.20	TRIOBP	0.72262	6.77638e-07
ENSG00000182054.9	IDH2	0.477974	0.0209211	ENSG00000138185.19	ENTPD1	0.722436	0.0343443
ENSG00000105058.11	FAM32A	0.47751	0.0192042	ENSG00000151062.14	CACNA2D4	0.722265	0.000281503
ENSG00000148290.9	SURF1	0.4772	0.0394899	ENSG00000135048.13	TMEM2	0.721601	0.00109531
ENSG00000088930.7	XRN2	0.476853	0.0328541	ENSG00000130313.6	PGLS	0.721569	1.14366e-05
ENSG00000151445.15	VIPAS39	0.476089	0.0116099	ENSG00000197712.11	FAM114A1	0.721526	0.0244656
ENSG00000148719.14	DNAJB12	0.475927	0.000985996	ENSG00000155849.15	ELMO1	0.721405	0.000889157
ENSG00000119321.8	FKBP15	0.475161	0.0143671	ENSG00000072135.12	PTPN18	0.721125	2.02346e-07
ENSG00000124155.17	PIGT	0.475131	0.0301016	ENSG00000116871.15	MAP7D1	0.721105	8.59725e-09
ENSG00000172977.12	KAT5	0.474918	0.032246	ENSG00000095303.15	PTGS1	0.721004	0.0229624
ENSG00000010671.15	BTK	0.474679	0.0070613	ENSG00000178996.13	SNX18	0.720673	0.000492767
ENSG00000167461.11	RAB8A	0.474655	0.0247729	ENSG00000144711.14	IQSEC1	0.720572	2.99035e-05
ENSG00000146063.19	TRIM41	0.474139	0.013248	ENSG00000204439.3	C6orf47	0.719289	3.77068e-06
ENSG00000269335.5	IKBKG	0.472666	0.0240199	ENSG00000123338.12	NCKAP1L	0.71846	3.29732e-07
ENSG00000054116.11	TRAPPC3	0.471417	0.00419651	ENSG00000171443.6	ZNF524	0.718337	0.0243251
ENSG00000146067.15	FAM193B	0.470204	0.0216998	ENSG00000130517.13	PGPEP1	0.718137	1.6926e-05
ENSG00000067560.10	RHOA	0.469573	0.0498454	ENSG00000123983.13	ACSL3	0.718056	0.0230165
ENSG00000148248.13	SURF4	0.469282	0.00208249	ENSG00000163162.8	RNF149	0.717852	0.0389606
ENSG00000105568.17	PPP2R1A	0.469249	0.00970308	ENSG00000167552.13	TUBA1A	0.717597	0.00137446
ENSG00000032444.16	PNPLA6	0.468461	0.00126598	ENSG00000269335.5	IKBKG	0.717592	3.08025e-06
ENSG00000010322.15	NISCH	0.468363	0.00194605	ENSG00000127084.17	FGD3	0.715858	1.39066e-06
ENSG00000175309.14	PHYKPL	0.46729	0.0204143	ENSG00000060491.16	OGFR	0.715754	3.2519e-06
ENSG00000197948.10	FCHSD1	0.466374	0.0144416	ENSG00000093134.14	VNN3	0.715339	0.0475156
ENSG00000204592.8	HLA-E	0.466277	0.0406042	ENSG00000075303.12	SLC25A40	0.714827	0.00643962
ENSG00000135930.13	EIF4E2	0.46604	0.0292822	ENSG00000139433.9	GLTP	0.714658	1.45759e-06
ENSG00000159377.10	PSMB4	0.465588	0.0104038	ENSG00000169299.13	PGM2	0.714226	0.00402921
ENSG00000175550.7	DRAP1	0.464694	0.0064863	ENSG00000110719.9	TCIRG1	0.713989	0.000149127
ENSG00000131584.18	ACAP3	0.464286	0.0265656	ENSG00000176340.3	COX8A	0.713913	3.70237e-06
ENSG00000104805.15	NUCB1	0.464199	0.0373226	ENSG00000169084.13	DHRSX	0.713873	0.000906972
ENSG00000136807.13	CDK9	0.464153	0.00130818	ENSG00000213445.9	SIPA1	0.713678	1.57797e-07
ENSG00000148297.15	MED22	0.464055	0.00917196	ENSG00000225190.10	PLEKHM1	0.713308	7.29911e-09
ENSG00000161395.13	PGAP3	0.464033	0.0488753	ENSG00000167065.13	DUSP18	0.713192	0.00866094
ENSG00000165916.8	PSMC3	0.463774	0.0106721	ENSG00000117859.18	OSBPL9	0.713102	0.00715311
ENSG00000092330.16	TINF2	0.46239	0.00275485	ENSG00000108828.15	VAT1	0.712645	7.83144e-09
ENSG00000133275.15	CSNK1G2	0.46233	0.00382499	ENSG00000110619.17	CARS	0.712321	1.86561e-09
ENSG00000143368.9	SF3B4	0.461975	0.00537265	ENSG00000065989.15	PDE4A	0.711788	0.000808517
ENSG00000160799.11	CCDC12	0.461676	0.0363002	ENSG00000115310.17	RTN4	0.711644	0.000275331
ENSG00000105705.15	SUGP1	0.461298	0.00225912	ENSG00000163156.11	SCNM1	0.710992	1.67217e-06
ENSG00000145494.11	NDUFS6	0.461172	0.0423179	ENSG00000203879.11	GDI1	0.710795	3.28955e-07
ENSG00000113108.19	APBB3	0.46103	0.0436092	ENSG00000026508.18	CD44	0.71055	7.00097e-05
ENSG00000186517.13	ARHGAP30	0.460831	0.0145388	ENSG00000089060.11	SLC8B1	0.710466	1.26094e-06
ENSG00000175482.8	POLD4	0.459525	0.032478	ENSG00000119318.12	RAD23B	0.709831	0.000319134
ENSG00000196352.15	CD55	0.458752	0.0458235	ENSG00000118217.5	ATF6	0.709654	0.0299442
ENSG00000159199.13	ATP5G1	0.458463	0.0361137	ENSG00000204160.11	ZDHHC18	0.709321	0.00480065
ENSG00000158796.16	DEDD	0.458397	0.0256877	ENSG00000120899.17	PTK2B	0.70881	6.26999e-05
ENSG00000167792.11	NDUFV1	0.456691	0.00335359	ENSG00000198369.9	SPRED2	0.708105	0.0408836
ENSG00000165102.14	HGSNAT	0.45566	0.0272146	ENSG00000141971.12	MVB12A	0.707732	4.79973e-05
ENSG00000087152.15	ATXN7L3	0.455412	0.0185831	ENSG00000067992.12	PDK3	0.707509	0.00351502
ENSG00000130066.16	SAT1	0.455266	0.0263439	ENSG00000175203.15	DCTN2	0.706709	1.27334e-06
ENSG00000138107.12	ACTR1A	0.455011	9.86318e-06	ENSG00000174130.12	TLR6	0.706416	0.0354584
ENSG00000163902.11	RPN1	0.454351	0.00235039	ENSG00000180921.6	FAM83H	0.705981	0.0322095
ENSG00000146830.10	GIGYF1	0.45362	0.00125844	ENSG00000057704.12	TMCC3	0.70555	0.0299526
ENSG00000104957.13	CCDC130	0.453292	0.00965325	ENSG00000145819.16	ARHGAP26	0.704253	0.0331921
ENSG00000132612.15	VPS4A	0.452714	0.00730225	ENSG00000198624.12	CCDC69	0.703497	6.01486e-09
ENSG00000106245.10	BUD31	0.452025	0.0270479	ENSG00000167925.15	GHDC	0.702949	0.000832889
ENSG00000124541.6	RRP36	0.451925	0.0227651	ENSG00000161513.11	FDXR	0.702621	0.0235637
ENSG00000165915.13	SLC39A13	0.450179	0.0252608	ENSG00000138069.16	RAB1A	0.702416	0.00182256
ENSG00000172409.5	CLP1	0.449717	0.019169	ENSG00000135046.13	ANXA1	0.702026	0.0418283
ENSG00000141985.9	SH3GL1	0.449623	0.0384267	ENSG00000028528.14	SNX1	0.700603	3.13113e-05
ENSG00000108107.14	RPL28	0.449376	0.0121684	ENSG00000109854.13	HTATIP2	0.699723	0.0138887
ENSG00000172053.17	QARS	0.448451	0.0204995	ENSG00000121957.13	GPSM2	0.699003	0.0164626
ENSG00000167118.10	URM1	0.448129	0.023333	ENSG00000159314.11	ARHGAP27	0.698154	4.58066e-05
ENSG00000124702.17	KLHDC3	0.447871	0.0217562	ENSG00000173083.14	HPSE	0.697849	1.52838e-05
ENSG00000168591.15	TMUB2	0.447198	0.0082244	ENSG00000068976.13	PYGM	0.697278	0.00118378
ENSG00000185000.11	DGAT1	0.447089	0.00282766	ENSG00000119402.16	FBXW2	0.696995	0.00274096
ENSG00000187446.11	CHP1	0.446702	0.01163	ENSG00000243364.7	EFNA4	0.696764	0.00336737
ENSG00000111786.8	SRSF9	0.446006	0.0105654	ENSG00000130021.13	PUDP	0.69675	0.00289494
ENSG00000173638.18	SLC19A1	0.445489	0.0101051	ENSG00000134590.13	FAM127A	0.695272	6.237e-05
ENSG00000072778.19	ACADVL	0.444548	0.000233468	ENSG00000132334.16	PTPRE	0.69512	0.00228415
ENSG00000111817.17	DSE	0.444338	0.0341999	ENSG00000118263.14	KLF7	0.694363	0.010648
ENSG00000177963.14	RIC8A	0.443525	0.00194904	ENSG00000167397.14	VKORC1	0.694146	0.0254597
ENSG00000121390.18	PSPC1	0.442207	0.0385288	ENSG00000070404.9	FSTL3	0.69403	0.0278072
ENSG00000186501.14	TMEM222	0.441718	0.00865601	ENSG00000180773.14	SLC36A4	0.693276	0.0187584
ENSG00000104325.6	DECR1	0.441528	0.0422362	ENSG00000150455.13	TIRAP	0.692872	0.00527461
ENSG00000058262.9	SEC61A1	0.440974	0.0117522	ENSG00000188997.7	KCTD21	0.692624	0.000664212
ENSG00000157020.17	SEC13	0.4408	0.00746273	ENSG00000108518.7	PFN1	0.692567	6.53296e-08
ENSG00000116459.10	ATP5F1	0.44045	0.0100186	ENSG00000158796.16	DEDD	0.691067	4.50408e-06
ENSG00000100461.17	RBM23	0.439432	0.00687777	ENSG00000084764.10	MAPRE3	0.690831	0.0480723
ENSG00000162191.13	UBXN1	0.439189	0.0025353	ENSG00000170571.11	EMB	0.690763	0.0134801
ENSG00000185504.16	FAAP100	0.436882	0.015624	ENSG00000071127.16	WDR1	0.690635	1.44332e-09
ENSG00000005206.16	SPPL2B	0.436226	0.0363002	ENSG00000087266.15	SH3BP2	0.690239	4.15168e-06
ENSG00000080845.17	DLGAP4	0.435721	0.0413854	ENSG00000171302.16	CANT1	0.689831	0.00117818
ENSG00000105656.12	ELL	0.434447	0.0431749	ENSG00000066322.14	ELOVL1	0.689632	2.6129e-08
ENSG00000023892.10	DEF6	0.434253	0.0308263	ENSG00000153113.23	CAST	0.688768	0.000697172
ENSG00000134287.9	ARF3	0.433215	0.0471041	ENSG00000159399.9	HK2	0.688744	0.00230492
ENSG00000132475.10	H3F3B	0.433177	0.0137881	ENSG00000167674.14	CTB-50L17.10	0.688607	8.48514e-07
ENSG00000203879.11	GDI1	0.433035	0.0423179	ENSG00000140443.13	IGF1R	0.688502	0.0186667
ENSG00000187531.13	SIRT7	0.432971	0.0229121	ENSG00000134287.9	ARF3	0.687868	5.39411e-07
ENSG00000103653.16	CSK	0.432838	0.0104741	ENSG00000204525.16	HLA-C	0.687748	4.58621e-05
ENSG00000078808.16	SDF4	0.431629	0.0143854	ENSG00000174903.15	RAB1B	0.686365	1.62229e-07
ENSG00000127445.13	PIN1	0.431414	0.0441899	ENSG00000171853.15	TRAPPC12	0.685967	1.06708e-06
ENSG00000168090.9	COPS6	0.430216	0.006453	ENSG00000183255.11	PTTG1IP	0.685821	5.81997e-05
ENSG00000105321.13	CCDC9	0.429986	0.0327354	ENSG00000106868.16	SUSD1	0.684729	0.0106784
ENSG00000161202.17	DVL3	0.429047	0.0375198	ENSG00000130881.13	LRP3	0.684107	0.0286891
ENSG00000133243.8	BTBD2	0.428127	0.0489217	ENSG00000136286.14	MYO1G	0.683847	6.01486e-09
ENSG00000172831.11	CES2	0.427621	0.0202895	ENSG00000099331.13	MYO9B	0.683574	4.666e-06
ENSG00000149182.14	ARFGAP2	0.427024	0.0118002	ENSG00000051382.8	PIK3CB	0.683257	0.00522782
ENSG00000139722.6	VPS37B	0.42593	0.00969171	ENSG00000110395.6	CBL	0.681907	0.00142803
ENSG00000163050.16	ADCK3	0.425845	0.0168969	ENSG00000174007.7	CEP19	0.68147	0.00907269
ENSG00000158517.13	NCF1	0.42539	0.00598372	ENSG00000120949.14	TNFRSF8	0.681324	0.0220004
ENSG00000179134.15	SAMD4B	0.425335	0.01163	ENSG00000103510.19	KAT8	0.681263	8.13649e-05
ENSG00000160087.20	UBE2J2	0.422798	0.0310494	ENSG00000154978.12	VOPP1	0.680739	5.14258e-05
ENSG00000182446.13	NPLOC4	0.421445	0.000798149	ENSG00000168237.17	GLYCTK	0.680192	0.000463187
ENSG00000155876.5	RRAGA	0.420106	0.0180145	ENSG00000132581.9	SDF2	0.680076	0.000514978
ENSG00000108039.17	XPNPEP1	0.419718	0.00866421	ENSG00000090372.14	STRN4	0.680036	4.93099e-14
ENSG00000114902.13	SPCS1	0.419497	0.0242246	ENSG00000089693.10	MLF2	0.679927	8.42529e-08
ENSG00000172890.12	NADSYN1	0.416983	0.0055661	ENSG00000103111.14	MON1B	0.679574	0.000358084
ENSG00000163041.9	H3F3A	0.415251	0.0324455	ENSG00000204859.12	ZBTB48	0.67935	7.23569e-08
ENSG00000122515.14	ZMIZ2	0.415222	0.0155396	ENSG00000109118.13	PHF12	0.678652	0.00127411
ENSG00000115685.14	PPP1R7	0.414897	0.00695631	ENSG00000163041.9	H3F3A	0.678425	0.00449316
ENSG00000108344.14	PSMD3	0.414659	0.00967248	ENSG00000163154.5	TNFAIP8L2	0.678365	0.00102645
ENSG00000126107.14	HECTD3	0.413281	0.0216998	ENSG00000135334.8	AKIRIN2	0.678175	9.08965e-05
ENSG00000230989.6	HSBP1	0.412895	0.0420815	ENSG00000134030.13	CTIF	0.677823	0.00622229
ENSG00000149091.15	DGKZ	0.412882	0.0351883	ENSG00000160877.5	NACC1	0.677422	4.07152e-07
ENSG00000160075.11	SSU72	0.411714	0.0235586	ENSG00000204569.9	PPP1R10	0.677391	0.000278698
ENSG00000183255.11	PTTG1IP	0.411447	0.0386795	ENSG00000175213.2	ZNF408	0.677081	0.00157282
ENSG00000146701.11	MDH2	0.410964	0.0280734	ENSG00000169972.11	PUSL1	0.674164	0.0407297
ENSG00000100360.14	IFT27	0.410181	0.0444046	ENSG00000066136.20	NFYC	0.67329	4.32145e-09
ENSG00000215021.8	PHB2	0.410062	0.0331567	ENSG00000179918.18	SEPHS2	0.673202	0.00305851
ENSG00000161526.14	SAP30BP	0.408225	0.00935576	ENSG00000072518.20	MARK2	0.672771	1.31806e-06
ENSG00000097033.14	SH3GLB1	0.407775	0.0419555	ENSG00000085265.10	FCN1	0.672677	0.000800829
ENSG00000161904.11	LEMD2	0.407435	0.0211207	ENSG00000137161.16	CNPY3	0.672311	3.69004e-05
ENSG00000238227.7	C9orf69	0.407351	0.0143301	ENSG00000069424.14	KCNAB2	0.671656	6.24952e-06
ENSG00000134046.11	MBD2	0.407344	0.0066529	ENSG00000139182.13	CLSTN3	0.671588	0.0194243
ENSG00000028528.14	SNX1	0.406238	0.0385091	ENSG00000169228.13	RAB24	0.671329	0.00322219
ENSG00000061938.17	TNK2	0.404785	0.0293925	ENSG00000175756.13	AURKAIP1	0.670252	0.00364041
ENSG00000110619.17	CARS	0.403968	0.0310494	ENSG00000151327.12	FAM177A1	0.670231	0.00979003
ENSG00000204619.7	PPP1R11	0.40327	0.00716063	ENSG00000077044.10	DGKD	0.669301	0.00137446
ENSG00000093144.18	ECHDC1	0.401922	0.046626	ENSG00000079805.16	DNM2	0.669288	4.85896e-05
ENSG00000163930.9	BAP1	0.401274	0.00288715	ENSG00000136478.7	TEX2	0.669175	0.0394931
ENSG00000103249.17	CLCN7	0.400708	0.0278572	ENSG00000143252.14	SDHC	0.668233	9.94491e-06
ENSG00000148308.17	GTF3C5	0.399529	0.00790785	ENSG00000136404.15	TM6SF1	0.667952	0.0261183
ENSG00000141543.9	EIF4A3	0.399436	0.0350147	ENSG00000134215.15	VAV3	0.667007	0.0327053
ENSG00000033100.16	CHPF2	0.397171	0.00697858	ENSG00000148288.12	GBGT1	0.666981	1.34905e-05
ENSG00000068903.19	SIRT2	0.395367	0.0065809	ENSG00000028137.18	TNFRSF1B	0.666692	4.01464e-07
ENSG00000185122.10	HSF1	0.395341	0.0378347	ENSG00000138172.10	CALHM2	0.665714	0.0237813
ENSG00000145214.13	DGKQ	0.393717	0.0470594	ENSG00000067560.10	RHOA	0.665655	1.14546e-05
ENSG00000070413.19	DGCR2	0.393041	0.0180145	ENSG00000107819.13	SFXN3	0.665522	0.000198883
ENSG00000137207.11	YIPF3	0.389823	0.00735032	ENSG00000023697.12	DERA	0.665314	0.00102433
ENSG00000159352.15	PSMD4	0.389674	0.00302595	ENSG00000145979.17	TBC1D7	0.664979	0.00365279
ENSG00000069974.15	RAB27A	0.389478	0.0235022	ENSG00000171475.13	WIPF2	0.664307	0.00111289
ENSG00000087191.12	PSMC5	0.389428	0.0218729	ENSG00000070371.15	CLTCL1	0.664144	0.0163487
ENSG00000105373.18	GLTSCR2	0.388825	0.0488753	ENSG00000165457.13	FOLR2	0.663957	0.0465512
ENSG00000204264.8	PSMB8	0.387146	0.00253194	ENSG00000172932.14	ANKRD13D	0.663816	1.09899e-10
ENSG00000176783.14	RUFY1	0.385731	0.0395689	ENSG00000117151.12	CTBS	0.663777	0.0313062
ENSG00000171720.9	HDAC3	0.385329	0.00632051	ENSG00000196227.10	FAM217B	0.663653	0.0055073
ENSG00000100416.13	TRMU	0.384882	0.0385114	ENSG00000169223.14	LMAN2	0.663175	1.38279e-05
ENSG00000186815.12	TPCN1	0.38456	0.0258178	ENSG00000184988.8	TMEM106A	0.662898	0.00983858
ENSG00000115307.16	AUP1	0.382723	0.049402	ENSG00000119655.10	NPC2	0.662866	0.00084944
ENSG00000076924.11	XAB2	0.380104	0.0258804	ENSG00000047249.17	ATP6V1H	0.66223	2.755e-06
ENSG00000116288.12	PARK7	0.379617	0.0488753	ENSG00000077514.8	POLD3	0.660813	1.46277e-05
ENSG00000154832.14	CXXC1	0.378446	0.0492893	ENSG00000011009.10	LYPLA2	0.660494	5.44604e-08
ENSG00000132017.10	DCAF15	0.378165	0.0328541	ENSG00000047056.14	WDR37	0.660397	0.00117201
ENSG00000197448.13	GSTK1	0.377826	0.0154536	ENSG00000035403.17	VCL	0.660201	0.0134801
ENSG00000108509.20	CAMTA2	0.377678	0.00631446	ENSG00000123353.9	ORMDL2	0.660048	0.000209219
ENSG00000164054.15	SHISA5	0.377522	0.0116549	ENSG00000123405.13	NFE2	0.659817	0.000504409
ENSG00000197136.4	PCNX3	0.377138	0.0111807	ENSG00000101294.16	HM13	0.659618	3.51213e-07
ENSG00000160908.14	ZNF394	0.376908	0.0353859	ENSG00000116586.11	LAMTOR2	0.658808	7.68797e-05
ENSG00000143933.16	CALM2	0.376584	0.0444046	ENSG00000131873.6	CHSY1	0.658239	0.0287378
ENSG00000137409.19	MTCH1	0.373535	0.0389471	ENSG00000158062.20	UBXN11	0.657571	0.000266572
ENSG00000084623.11	EIF3I	0.373202	0.0229667	ENSG00000153071.14	DAB2	0.657255	0.0103749
ENSG00000103496.14	STX4	0.371985	0.0407818	ENSG00000140854.12	KATNB1	0.656248	8.11212e-08
ENSG00000131100.12	ATP6V1E1	0.371715	0.013389	ENSG00000163719.19	MTMR14	0.656232	6.65351e-09
ENSG00000266714.8	MYO15B	0.367967	0.0136128	ENSG00000099203.6	TMED1	0.655884	0.00524266
ENSG00000176248.8	ANAPC2	0.364973	0.0410521	ENSG00000087008.15	ACOX3	0.655431	0.00122659
ENSG00000129562.10	DAD1	0.36209	0.0340586	ENSG00000126254.11	RBM42	0.654952	3.21124e-07
ENSG00000080815.18	PSEN1	0.361422	0.0300674	ENSG00000005007.12	UPF1	0.654278	0.000572597
ENSG00000054611.13	TBC1D22A	0.358678	0.0401103	ENSG00000100461.17	RBM23	0.654193	0.000261762
ENSG00000149930.17	TAOK2	0.357282	0.0269542	ENSG00000106367.14	AP1S1	0.654026	0.00247285
ENSG00000127837.9	AAMP	0.356752	0.048544	ENSG00000072401.14	UBE2D1	0.653939	0.0117915
ENSG00000112658.7	SRF	0.354371	0.0256029	ENSG00000216490.3	IFI30	0.652464	0.0259369
ENSG00000157916.19	RER1	0.349717	0.0420815	ENSG00000072786.12	STK10	0.652125	2.7598e-07
ENSG00000141556.20	TBCD	0.349117	0.0227651	ENSG00000149761.8	NUDT22	0.651109	0.000225641
ENSG00000117118.9	SDHB	0.347651	0.042573	ENSG00000153786.12	ZDHHC7	0.649978	2.32576e-05
ENSG00000167491.17	GATAD2A	0.341769	0.0370684	ENSG00000141012.12	GALNS	0.649969	2.86097e-05
ENSG00000143761.15	ARF1	0.339537	0.0202687	ENSG00000123595.7	RAB9A	0.649881	0.00131458
ENSG00000110697.12	PITPNM1	0.332771	0.0430963	ENSG00000169403.11	PTAFR	0.649808	0.00464946
ENSG00000197912.15	SPG7	0.327981	0.0143301	ENSG00000173599.13	PC	0.649625	0.0259992
ENSG00000185651.14	UBE2L3	0.325934	0.0131378	ENSG00000153815.16	CMIP	0.64879	0.00620451
ENSG00000175224.16	ATG13	0.324927	0.0310939	ENSG00000108861.8	DUSP3	0.647842	0.0105362
ENSG00000172775.16	FAM192A	0.322442	0.0448499	ENSG00000087152.15	ATXN7L3	0.647347	0.000112749
ENSG00000099917.17	MED15	0.321422	0.0131752	ENSG00000135077.8	HAVCR2	0.647194	0.00334606
ENSG00000175166.16	PSMD2	0.315848	0.0363861	ENSG00000183155.4	RABIF	0.647083	0.000117481
ENSG00000198026.7	ZNF335	0.305882	0.0463114	ENSG00000131446.16	MGAT1	0.646975	6.33574e-06
ENSG00000055070.16	SZRD1	0.301726	0.0429552	ENSG00000102879.15	CORO1A	0.646508	3.58701e-07
ENSG00000106244.12	PDAP1	0.297612	0.0465007	ENSG00000166145.14	SPINT1	0.64645	0.0135043
ENSG00000179950.13	PUF60	0.294077	0.045088	ENSG00000109519.12	GRPEL1	0.645675	9.82988e-05
ENSG00000115216.13	NRBP1	0.289679	0.0251067	ENSG00000108639.7	SYNGR2	0.645264	2.99948e-07
ENSG00000125826.20	RBCK1	0.287078	0.0257997	ENSG00000140749.8	IGSF6	0.645113	0.010999
ENSG00000182944.17	EWSR1	0.279391	0.0239344	ENSG00000007376.7	RPUSD1	0.644824	0.000316408
ENSG00000009790.14	TRAF3IP3	-0.254313	0.0374882	ENSG00000165233.17	CARD19	0.644792	0.000432139
ENSG00000170144.20	HNRNPA3	-0.283237	0.0183721	ENSG00000186517.13	ARHGAP30	0.64447	2.94677e-08
ENSG00000125944.19	HNRNPR	-0.295844	0.0254009	ENSG00000140350.15	ANP32A	0.644199	6.37061e-05
ENSG00000125354.22	6-Sep	-0.29606	0.0431488	ENSG00000173928.2	SWSAP1	0.644197	0.0147303
ENSG00000253719.3	ATXN7L3B	-0.305912	0.0431252	ENSG00000130640.13	TUBGCP2	0.6441	1.98983e-05
ENSG00000077147.14	TM9SF3	-0.311204	0.0366449	ENSG00000027697.14	IFNGR1	0.644077	0.0466444
ENSG00000135387.20	CAPRIN1	-0.323812	0.0216517	ENSG00000160593.18	AMICA1	0.643546	0.000995949
ENSG00000141380.13	SS18	-0.32427	0.0400242	ENSG00000148450.12	MSRB2	0.643544	0.0365005
ENSG00000144381.16	HSPD1	-0.324622	0.036282	ENSG00000124491.15	F13A1	0.643229	0.0310062
ENSG00000117505.12	DR1	-0.32842	0.0489007	ENSG00000134516.15	DOCK2	0.642429	9.75396e-05
ENSG00000111605.16	CPSF6	-0.3379	0.0408111	ENSG00000272333.5	KMT2B	0.641293	0.000213609
ENSG00000198625.12	MDM4	-0.340997	0.0403564	ENSG00000196498.13	NCOR2	0.641237	0.00162495
ENSG00000169871.12	TRIM56	-0.344136	0.0487556	ENSG00000092847.11	AGO1	0.640881	1.11679e-05
ENSG00000155313.15	USP25	-0.345944	0.0476393	ENSG00000109323.9	MANBA	0.640851	8.4015e-05
ENSG00000119844.15	AFTPH	-0.348509	0.0479172	ENSG00000183386.9	FHL3	0.640461	0.000203678
ENSG00000196591.11	HDAC2	-0.348884	0.0259058	ENSG00000092931.11	MFSD11	0.639807	0.00141955
ENSG00000265241.6	RBM8A	-0.349727	0.0276094	ENSG00000131238.17	PPT1	0.639761	0.000528629
ENSG00000134255.13	CEPT1	-0.350983	0.0375243	ENSG00000126062.3	TMEM115	0.639626	1.32117e-05
ENSG00000166974.12	MAPRE2	-0.352985	0.0330411	ENSG00000160570.13	DEDD2	0.639253	8.50151e-09
ENSG00000135829.16	DHX9	-0.353842	0.0286342	ENSG00000141504.11	SAT2	0.639151	0.000302348
ENSG00000064726.9	BTBD1	-0.354755	0.0497608	ENSG00000118564.14	FBXL5	0.639011	0.0316055
ENSG00000008282.8	SYPL1	-0.358664	0.0213269	ENSG00000132122.11	SPATA6	0.638539	0.0367009
ENSG00000139218.17	SCAF11	-0.360054	0.0280734	ENSG00000171148.13	TADA3	0.638429	8.90491e-09
ENSG00000136937.12	NCBP1	-0.364438	0.0334199	ENSG00000136280.15	CCM2	0.638166	4.57141e-07
ENSG00000198677.10	TTC37	-0.367517	0.0400066	ENSG00000130175.9	PRKCSH	0.637878	1.02671e-07
ENSG00000272886.5	DCP1A	-0.368167	0.0490922	ENSG00000227500.9	SCAMP4	0.637606	0.000305175
ENSG00000143390.17	RFX5	-0.3692	0.0497463	ENSG00000173020.10	ADRBK1	0.637105	1.30321e-11
ENSG00000148634.15	HERC4	-0.36954	0.0267428	ENSG00000108523.15	RNF167	0.636963	1.60031e-05
ENSG00000101266.18	CSNK2A1	-0.369653	0.0269488	ENSG00000173545.4	ZNF622	0.636916	0.0038135
ENSG00000179889.18	PDXDC1	-0.370762	0.0321261	ENSG00000103154.9	NECAB2	0.6368	0.0369357
ENSG00000092148.12	HECTD1	-0.371514	0.0154269	ENSG00000112297.14	AIM1	0.636627	0.000551228
ENSG00000164828.17	SUN1	-0.374217	0.0320815	ENSG00000164889.13	SLC4A2	0.635819	0.00662088
ENSG00000077097.15	TOP2B	-0.375668	0.0339561	ENSG00000084207.16	GSTP1	0.635334	0.00614227
ENSG00000109606.12	DHX15	-0.3788	0.00889997	ENSG00000170027.6	YWHAG	0.635203	0.000182844
ENSG00000100650.15	SRSF5	-0.380105	0.00239793	ENSG00000188493.14	C19orf54	0.634738	0.00485603
ENSG00000145675.14	PIK3R1	-0.383739	0.0448499	ENSG00000166340.16	TPP1	0.633798	1.93091e-05
ENSG00000062725.9	APPBP2	-0.384809	0.0368455	ENSG00000154845.15	PPP4R1	0.633552	0.015559
ENSG00000143157.11	POGK	-0.386764	0.0263773	ENSG00000198746.12	GPATCH3	0.633248	1.1967e-05
ENSG00000109171.14	SLAIN2	-0.38745	0.0307713	ENSG00000103811.15	CTSH	0.632822	0.0324302
ENSG00000110367.11	DDX6	-0.387507	0.0150316	ENSG00000197019.4	SERTAD1	0.632016	0.00189743
ENSG00000153201.15	RANBP2	-0.38894	0.0367557	ENSG00000100280.16	AP1B1	0.631855	1.84383e-06
ENSG00000017260.19	ATP2C1	-0.390296	0.0201912	ENSG00000205903.6	ZNF316	0.631229	0.000457779
ENSG00000108094.14	CUL2	-0.390462	0.0336046	ENSG00000198952.8	SMG5	0.6309	0.0146171
ENSG00000176953.12	NFATC2IP	-0.392597	0.0278226	ENSG00000092330.16	TINF2	0.630518	3.06462e-05
ENSG00000163346.16	PBXIP1	-0.393771	0.0364516	ENSG00000134250.19	NOTCH2	0.630346	0.000413403
ENSG00000080371.5	RAB21	-0.396549	0.0181154	ENSG00000129353.14	SLC44A2	0.63022	2.63896e-05
ENSG00000149187.18	CELF1	-0.399071	0.0139318	ENSG00000140497.16	SCAMP2	0.63005	1.59182e-08
ENSG00000134186.11	PRPF38B	-0.399124	0.043294	ENSG00000163517.14	HDAC11	0.630048	0.0197232
ENSG00000136261.14	BZW2	-0.40091	0.0208297	ENSG00000204428.12	LY6G5C	0.630032	0.0107892
ENSG00000101126.16	ADNP	-0.403711	0.0172706	ENSG00000064393.15	HIPK2	0.630004	0.0171537
ENSG00000032219.18	ARID4A	-0.405816	0.0469149	ENSG00000167632.14	TRAPPC9	0.629428	0.00127916
ENSG00000170004.16	CHD3	-0.407185	0.00517864	ENSG00000139890.9	REM2	0.629032	0.00104863
ENSG00000145907.14	G3BP1	-0.408126	0.00399879	ENSG00000275700.4	AATF	0.628928	1.69333e-08
ENSG00000144224.16	UBXN4	-0.409703	0.00613378	ENSG00000205423.11	TMEM188	0.628545	0.0104975
ENSG00000100811.12	YY1	-0.410027	0.0239344	ENSG00000001036.13	FUCA2	0.628162	0.00238835
ENSG00000088205.12	DDX18	-0.41089	0.0495122	ENSG00000079999.13	KEAP1	0.627753	3.70821e-05
ENSG00000180957.17	PITPNB	-0.413679	0.0191253	ENSG00000147439.12	BIN3	0.627307	0.000170768
ENSG00000105887.10	MTPN	-0.415517	0.0221613	ENSG00000044574.7	HSPA5	0.626837	0.000128086
ENSG00000196684.12	HSH2D	-0.415763	0.0404731	ENSG00000140575.12	IQGAP1	0.626653	0.0126512
ENSG00000114796.15	KLHL24	-0.416981	0.0452477	ENSG00000105669.13	COPE	0.626652	1.41106e-06
ENSG00000137478.14	FCHSD2	-0.417029	0.0472875	ENSG00000111652.9	COPS7A	0.626406	0.000712396
ENSG00000100105.17	PATZ1	-0.417303	0.0405816	ENSG00000123329.17	ARHGAP9	0.62626	2.97382e-05
ENSG00000172578.11	KLHL6	-0.417436	0.00935624	ENSG00000162341.16	TPCN2	0.626135	0.00303018
ENSG00000174282.11	ZBTB4	-0.41863	0.0391838	ENSG00000162413.16	KLHL21	0.625693	0.00862767
ENSG00000133858.15	ZFC3H1	-0.418881	0.036038	ENSG00000112658.7	SRF	0.625032	5.00453e-05
ENSG00000107290.13	SETX	-0.421024	0.0117061	ENSG00000185973.10	TMLHE	0.624988	0.02279
ENSG00000198399.14	ITSN2	-0.421089	0.0269422	ENSG00000197070.13	ARRDC1	0.624907	1.03611e-05
ENSG00000100796.17	SMEK1	-0.42159	0.00745408	ENSG00000103653.16	CSK	0.624325	2.57091e-06
ENSG00000104408.9	EIF3E	-0.423484	0.0353325	ENSG00000159842.14	ABR	0.624192	1.25482e-05
ENSG00000053770.11	AP5M1	-0.423804	0.0469275	ENSG00000014919.12	COX15	0.62405	0.000294219
ENSG00000108654.14	DDX5	-0.425746	0.00722903	ENSG00000089327.14	FXYD5	0.624008	0.00356964
ENSG00000114735.9	HEMK1	-0.425768	0.0490133	ENSG00000111229.15	ARPC3	0.624008	0.02362
ENSG00000146676.8	PURB	-0.427767	0.0118371	ENSG00000185862.6	EVI2B	0.623793	0.0173567
ENSG00000060339.13	CCAR1	-0.427845	0.0156979	ENSG00000002834.17	LASP1	0.622559	6.86573e-06
ENSG00000128928.8	IVD	-0.428424	0.0392595	ENSG00000108953.16	YWHAE	0.622471	3.27938e-05
ENSG00000163608.14	C3orf17	-0.428926	0.010895	ENSG00000099364.16	FBXL19	0.622221	0.000122843
ENSG00000174606.13	ANGEL2	-0.431265	0.0376015	ENSG00000142327.12	RNPEPL1	0.621868	1.79976e-05
ENSG00000115825.9	PRKD3	-0.431583	0.0464963	ENSG00000162639.15	HENMT1	0.621622	0.000573791
ENSG00000147130.14	ZMYM3	-0.432268	0.0492893	ENSG00000196576.14	PLXNB2	0.621411	0.014289
ENSG00000132549.18	VPS13B	-0.432444	0.0432566	ENSG00000114626.17	ABTB1	0.620252	0.00246881
ENSG00000136152.14	COG3	-0.432475	0.0471041	ENSG00000188895.11	MSL1	0.620016	0.0314963
ENSG00000113282.13	CLINT1	-0.432924	0.0187639	ENSG00000126216.13	TUBGCP3	0.619319	0.000532517
ENSG00000122257.19	RBBP6	-0.433637	0.0118476	ENSG00000101220.17	C20orf27	0.618996	0.00174788
ENSG00000170471.14	RALGAPB	-0.434559	0.0215473	ENSG00000115919.14	KYNU	0.617089	0.0360083
ENSG00000154229.11	PRKCA	-0.434615	0.0348087	ENSG00000116711.9	PLA2G4A	0.616881	0.00163218
ENSG00000144747.16	TMF1	-0.435424	0.0345505	ENSG00000204713.10	TRIM27	0.616068	0.00302648
ENSG00000162434.11	JAK1	-0.436582	0.0298758	ENSG00000204469.12	PRRC2A	0.616002	4.91875e-05
ENSG00000087338.4	GMCL1	-0.436603	0.0308263	ENSG00000164032.11	H2AFZ	0.615453	0.000945931
ENSG00000067900.7	ROCK1	-0.438813	0.0138195	ENSG00000116584.17	ARHGEF2	0.615172	2.52057e-06
ENSG00000143363.15	PRUNE	-0.440071	0.0484715	ENSG00000163466.15	ARPC2	0.615004	0.00352475
ENSG00000129534.13	MIS18BP1	-0.440815	0.038291	ENSG00000065882.15	TBC1D1	0.614873	0.000615431
ENSG00000198642.6	KLHL9	-0.441792	0.0151249	ENSG00000130703.16	OSBPL2	0.614574	0.00564759
ENSG00000198791.11	CNOT7	-0.441985	0.000923004	ENSG00000109111.14	SUPT6H	0.614473	5.65155e-05
ENSG00000150712.10	MTMR12	-0.44381	0.0334199	ENSG00000105220.15	GPI	0.613155	0.000447109
ENSG00000159140.19	SON	-0.444597	0.0164997	ENSG00000128245.14	YWHAH	0.612995	0.0058936
ENSG00000124198.8	ARFGEF2	-0.444748	0.0263439	ENSG00000006712.14	PAF1	0.612847	2.81885e-07
ENSG00000166326.6	TRIM44	-0.444808	0.00378023	ENSG00000175220.11	ARHGAP1	0.612477	2.92651e-05
ENSG00000062650.18	WAPL	-0.44482	0.0025353	ENSG00000109133.12	TMEM33	0.612323	0.00257025
ENSG00000139687.14	RB1	-0.445021	0.0170894	ENSG00000131408.13	NR1H2	0.611977	1.44561e-06
ENSG00000164983.7	TMEM65	-0.445501	0.0434569	ENSG00000172638.12	EFEMP2	0.611632	0.0273322
ENSG00000119335.16	SET	-0.447097	0.0023425	ENSG00000204131.9	NHSL2	0.611598	0.00222549
ENSG00000156232.7	WHAMM	-0.447924	0.0328306	ENSG00000172197.10	MBOAT1	0.611416	0.0377013
ENSG00000122545.19	7-Sep	-0.448618	0.00135236	ENSG00000168918.13	INPP5D	0.611216	5.71862e-05
ENSG00000155363.18	MOV10	-0.450648	0.0254325	ENSG00000172500.12	FIBP	0.61108	0.000732224
ENSG00000124795.14	DEK	-0.451224	0.0282001	ENSG00000153310.19	FAM49B	0.611024	0.0420805
ENSG00000204977.9	TRIM13	-0.452089	0.0231167	ENSG00000181222.15	POLR2A	0.610769	0.0116516
ENSG00000172869.14	DMXL1	-0.452986	0.0444046	ENSG00000159176.13	CSRP1	0.610714	1.33104e-05
ENSG00000166822.12	TMEM170A	-0.453769	0.0458804	ENSG00000023191.16	RNH1	0.610626	0.00154594
ENSG00000135185.11	TMEM243	-0.454163	0.0490505	ENSG00000178573.6	MAF	0.610385	0.0311206
ENSG00000109685.17	NSD2	-0.454242	0.0228575	ENSG00000188603.19	CLN3	0.610092	0.00558596
ENSG00000213281.4	NRAS	-0.455773	0.0332393	ENSG00000103274.10	NUBP1	0.609755	0.00372267
ENSG00000138095.18	LRPPRC	-0.45579	0.00832107	ENSG00000188021.8	UBQLN2	0.609277	0.00337521
ENSG00000154473.17	BUB3	-0.456312	0.00373107	ENSG00000025708.13	TYMP	0.60899	0.0434043
ENSG00000144357.16	UBR3	-0.458011	0.0188649	ENSG00000163945.16	UVSSA	0.60825	0.00506928
ENSG00000136381.12	IREB2	-0.458704	0.0127954	ENSG00000213859.5	KCTD11	0.607169	0.0122631
ENSG00000120686.11	UFM1	-0.458913	0.016484	ENSG00000158769.17	F11R	0.606931	0.00196513
ENSG00000118873.15	RAB3GAP2	-0.459108	0.0192554	ENSG00000166925.8	TSC22D4	0.606478	2.50871e-07
ENSG00000141424.12	SLC39A6	-0.459376	0.0339956	ENSG00000172531.14	PPP1CA	0.606397	1.8263e-06
ENSG00000164300.16	SERINC5	-0.461223	0.0224276	ENSG00000108840.15	HDAC5	0.606103	3.59179e-08
ENSG00000243716.10	NPIPB5	-0.462797	0.0390019	ENSG00000158480.10	SPATA2	0.605272	0.00234843
ENSG00000117868.15	ESYT2	-0.464141	0.00731974	ENSG00000241399.6	CD302	0.604427	0.0305643
ENSG00000106261.16	ZKSCAN1	-0.46516	0.00389408	ENSG00000150527.17	MIA2	0.60425	0.0105831
ENSG00000163349.21	HIPK1	-0.465823	0.0353859	ENSG00000108528.13	SLC25A11	0.603676	1.63005e-06
ENSG00000118260.14	CREB1	-0.465939	0.0390019	ENSG00000197930.12	ERO1A	0.603355	0.00375532
ENSG00000056558.10	TRAF1	-0.46878	0.0269422	ENSG00000106546.13	AHR	0.602946	0.024908
ENSG00000107651.12	SEC23IP	-0.470941	0.012993	ENSG00000198853.11	RUSC2	0.602503	0.0147545
ENSG00000070961.15	ATP2B1	-0.47114	0.00511671	ENSG00000169994.18	MYO7B	0.601684	0.0430327
ENSG00000143702.15	CEP170	-0.471264	0.0409419	ENSG00000103496.14	STX4	0.601296	4.63993e-08
ENSG00000095787.21	WAC	-0.471539	0.0133347	ENSG00000167395.10	ZNF646	0.601169	0.00236315
ENSG00000072364.12	AFF4	-0.472165	0.0269422	ENSG00000139370.11	SLC15A4	0.600903	0.0120397
ENSG00000111716.12	LDHB	-0.474578	0.0183721	ENSG00000109736.14	MFSD10	0.60075	0.00084944
ENSG00000157978.11	LDLRAP1	-0.475268	0.00864786	ENSG00000101367.8	MAPRE1	0.60074	0.00172855
ENSG00000113593.11	PPWD1	-0.477871	0.0225146	ENSG00000090316.15	MAEA	0.600244	0.0042446
ENSG00000198162.12	MAN1A2	-0.477972	0.0176838	ENSG00000176783.14	RUFY1	0.599083	0.00470213
ENSG00000159445.12	THEM4	-0.478888	0.0481217	ENSG00000174744.13	BRMS1	0.598732	0.000393426
ENSG00000173575.20	CHD2	-0.480466	0.0416704	ENSG00000122218.14	COPA	0.598305	0.00171432
ENSG00000163939.18	PBRM1	-0.480646	0.00483095	ENSG00000120594.16	PLXDC2	0.598179	0.00122104
ENSG00000143756.11	FBXO28	-0.481819	0.0334199	ENSG00000167491.17	GATAD2A	0.598059	2.99948e-07
ENSG00000165494.11	PCF11	-0.481947	0.00275458	ENSG00000168010.10	ATG16L2	0.597903	0.00728188
ENSG00000158411.11	MITD1	-0.482381	0.037672	ENSG00000131475.6	VPS25	0.597469	0.000563983
ENSG00000178971.14	CTC1	-0.483731	0.0328541	ENSG00000122390.17	NAA60	0.597278	0.000100013
ENSG00000101972.18	STAG2	-0.485953	0.0128993	ENSG00000140090.17	SLC24A4	0.597098	0.00480492
ENSG00000158636.16	EMSY	-0.486219	0.0373085	ENSG00000173264.14	GPR137	0.596327	0.000460427
ENSG00000166181.12	API5	-0.487179	0.00116423	ENSG00000100034.13	PPM1F	0.595427	0.00151408
ENSG00000145740.18	SLC30A5	-0.488089	0.0471798	ENSG00000181192.11	DHTKD1	0.595223	0.0230393
ENSG00000115020.16	PIKFYVE	-0.489093	0.015278	ENSG00000140199.11	SLC12A6	0.594623	0.0417567
ENSG00000275052.4	PPP4R3B	-0.48936	0.00178713	ENSG00000140299.11	BNIP2	0.594343	0.00718104
ENSG00000197323.11	TRIM33	-0.490339	0.0183721	ENSG00000204592.8	HLA-E	0.594307	0.000747251
ENSG00000165732.12	DDX21	-0.490902	0.00551769	ENSG00000087365.15	SF3B2	0.594138	2.1674e-08
ENSG00000121879.4	PIK3CA	-0.491252	0.0396182	ENSG00000002586.19	CD99	0.593516	0.0122832
ENSG00000164244.20	PRRC1	-0.491711	0.0145472	ENSG00000105612.8	DNASE2	0.593424	0.00412377
ENSG00000175130.6	MARCKSL1	-0.491809	0.0042281	ENSG00000140848.16	CPNE2	0.593197	0.0158052
ENSG00000182827.8	ACBD3	-0.492691	0.0418654	ENSG00000128604.19	IRF5	0.593127	0.00473203
ENSG00000172175.12	MALT1	-0.49325	0.00309251	ENSG00000167987.10	VPS37C	0.593085	0.000486503
ENSG00000177853.14	ZNF518A	-0.493533	0.0295156	ENSG00000203950.6	FAM127B	0.592842	0.00137446
ENSG00000206527.9	HACD2	-0.493592	0.0427991	ENSG00000214655.10	ZSWIM8	0.592838	0.00463944
ENSG00000166801.15	FAM111A	-0.494082	0.00799108	ENSG00000175854.11	SWI5	0.592731	0.0119657
ENSG00000198799.11	LRIG2	-0.494672	0.0419427	ENSG00000141905.18	NFIC	0.592616	9.50551e-05
ENSG00000100426.6	ZBED4	-0.49474	0.0466733	ENSG00000148719.14	DNAJB12	0.592344	1.06637e-05
ENSG00000135316.17	SYNCRIP	-0.49502	0.00200748	ENSG00000142227.10	EMP3	0.591841	0.0071863
ENSG00000198133.8	TMEM229B	-0.495114	0.0139408	ENSG00000242247.10	ARFGAP3	0.591008	0.016485
ENSG00000094916.15	CBX5	-0.495116	0.00377508	ENSG00000090487.10	SPG21	0.590956	1.97692e-07
ENSG00000115368.9	WDR75	-0.495255	0.0278881	ENSG00000164970.14	FAM219A	0.590735	9.81498e-05
ENSG00000113360.16	DROSHA	-0.495512	0.0368455	ENSG00000106665.15	CLIP2	0.590667	0.00458573
ENSG00000132182.11	NUP210	-0.495518	0.000147532	ENSG00000132326.11	PER2	0.590635	0.0138025
ENSG00000167005.13	NUDT21	-0.496165	0.00371305	ENSG00000108604.15	SMARCD2	0.590274	1.64255e-10
ENSG00000184203.7	PPP1R2	-0.497058	0.00606844	ENSG00000078369.17	GNB1	0.589974	1.64953e-07
ENSG00000149313.10	AASDHPPT	-0.497263	0.0174964	ENSG00000084754.11	HADHA	0.589913	8.21466e-06
ENSG00000135720.12	DYNC1LI2	-0.497438	0.0240325	ENSG00000175416.12	CLTB	0.589833	0.000227614
ENSG00000176390.11	CRLF3	-0.49756	0.0198548	ENSG00000140931.19	CMTM3	0.589411	2.17387e-06
ENSG00000115524.15	SF3B1	-0.49818	0.00290576	ENSG00000182831.11	C16orf72	0.589381	0.0125376
ENSG00000009307.15	CSDE1	-0.498802	0.0383657	ENSG00000141552.17	ANAPC11	0.589081	0.00157908
ENSG00000223496.2	EXOSC6	-0.498892	0.0455024	ENSG00000119720.17	NRDE2	0.589067	0.000702846
ENSG00000145779.7	TNFAIP8	-0.499018	0.000491749	ENSG00000182117.5	NOP10	0.589001	0.0156915
ENSG00000119787.13	ATL2	-0.499594	0.025325	ENSG00000144843.11	ADPRH	0.588849	0.023471
ENSG00000166454.9	ATMIN	-0.500888	0.0114209	ENSG00000183011.13	NAA38	0.588811	0.0342252
ENSG00000174197.16	MGA	-0.501023	0.0195304	ENSG00000130779.19	CLIP1	0.58864	0.0249829
ENSG00000258890.6	CEP95	-0.501558	0.020492	ENSG00000168591.15	TMUB2	0.587981	0.00140942
ENSG00000020633.18	RUNX3	-0.501952	0.0194438	ENSG00000162302.12	RPS6KA4	0.587759	0.00371969
ENSG00000169762.16	TAPT1	-0.502237	0.0286482	ENSG00000197535.14	MYO5A	0.587327	0.00672811
ENSG00000153006.15	SREK1IP1	-0.502845	0.0471289	ENSG00000176095.11	IP6K1	0.586798	2.64644e-05
ENSG00000206190.11	ATP10A	-0.503711	0.0394899	ENSG00000147065.16	MSN	0.586766	0.00163728
ENSG00000184575.11	XPOT	-0.50422	0.0213196	ENSG00000103066.12	PLA2G15	0.586716	0.0173422
ENSG00000124151.18	NCOA3	-0.504327	0.001059	ENSG00000022567.9	SLC45A4	0.586662	0.0248853
ENSG00000113369.8	ARRDC3	-0.505299	0.0227651	ENSG00000185963.13	BICD2	0.58664	0.000157806
ENSG00000140280.13	LYSMD2	-0.505339	0.0467535	ENSG00000072958.8	AP1M1	0.586157	1.85812e-06
ENSG00000090060.17	PAPOLA	-0.505509	0.036038	ENSG00000147416.10	ATP6V1B2	0.586011	0.00310013
ENSG00000144228.8	SPOPL	-0.506258	0.0122812	ENSG00000116688.16	MFN2	0.585935	0.0179797
ENSG00000069275.12	NUCKS1	-0.507005	0.00896159	ENSG00000104974.11	LILRA1	0.585502	0.00456592
ENSG00000179456.10	ZBTB18	-0.509542	0.036282	ENSG00000225663.7	FAM195B	0.58476	0.0325551
ENSG00000111711.9	GOLT1B	-0.509613	0.0225264	ENSG00000130449.5	ZSWIM6	0.584672	0.0241637
ENSG00000123268.8	ATF1	-0.509683	0.0469275	ENSG00000157350.12	ST3GAL2	0.584635	0.000204675
ENSG00000131778.18	CHD1L	-0.510364	0.0160835	ENSG00000135378.3	PRRG4	0.584552	0.00310013
ENSG00000123575.8	FAM199X	-0.510539	0.00886761	ENSG00000117308.14	GALE	0.584464	0.0046672
ENSG00000134644.15	PUM1	-0.510764	0.0331567	ENSG00000103042.8	SLC38A7	0.584244	0.010818
ENSG00000170242.17	USP47	-0.510966	0.00454847	ENSG00000163866.8	SMIM12	0.584094	0.000559496
ENSG00000275023.4	MLLT6	-0.511204	0.0236895	ENSG00000100092.21	SH3BP1	0.583272	0.0126182
ENSG00000127804.12	METTL16	-0.511248	0.020538	ENSG00000187446.11	CHP1	0.583081	9.62668e-05
ENSG00000152818.18	UTRN	-0.511294	0.0243779	ENSG00000126461.14	SCAF1	0.582992	0.00015115
ENSG00000165525.17	NEMF	-0.51137	0.0380706	ENSG00000125503.12	PPP1R12C	0.582868	7.45937e-11
ENSG00000085449.14	WDFY1	-0.511733	0.0141694	ENSG00000122122.9	SASH3	0.582178	9.98627e-07
ENSG00000005483.20	KMT2E	-0.511956	0.0396501	ENSG00000124357.12	NAGK	0.582007	0.00519147
ENSG00000152795.17	HNRNPDL	-0.512557	0.0115903	ENSG00000102921.7	N4BP1	0.581348	0.00282814
ENSG00000108854.15	SMURF2	-0.512806	0.0426065	ENSG00000180901.10	KCTD2	0.581162	0.000112559
ENSG00000196305.17	IARS	-0.513002	0.0405355	ENSG00000160219.11	GAB3	0.581025	0.0209071
ENSG00000039123.15	SKIV2L2	-0.513435	0.00371305	ENSG00000073969.18	NSF	0.58102	2.09435e-06
ENSG00000179119.14	SPTY2D1	-0.51371	0.0358768	ENSG00000010322.15	NISCH	0.580979	0.000135007
ENSG00000059378.12	PARP12	-0.514238	0.00388681	ENSG00000179604.9	CDC42EP4	0.580376	0.0126739
ENSG00000079134.11	THOC1	-0.514285	0.020287	ENSG00000170776.21	AKAP13	0.579856	0.010999
ENSG00000196776.15	CD47	-0.514737	0.00611205	ENSG00000178950.16	GAK	0.579486	5.4134e-13
ENSG00000112249.13	ASCC3	-0.515153	0.0331567	ENSG00000185669.5	SNAI3	0.57928	0.0258467
ENSG00000090470.14	PDCD7	-0.515207	0.0439969	ENSG00000163798.13	SLC4A1AP	0.579161	0.0029726
ENSG00000198815.8	FOXJ3	-0.515254	0.0128199	ENSG00000125170.10	DOK4	0.579056	0.0326781
ENSG00000082898.16	XPO1	-0.516133	0.000101785	ENSG00000141543.9	EIF4A3	0.576359	6.55088e-05
ENSG00000130816.15	DNMT1	-0.517113	0.0131378	ENSG00000181789.14	COPG1	0.574642	4.08868e-06
ENSG00000102531.16	FNDC3A	-0.517973	0.0289859	ENSG00000166913.12	YWHAB	0.574352	1.00188e-05
ENSG00000177485.6	ZBTB33	-0.518024	0.0141135	ENSG00000086015.20	MAST2	0.574064	0.00707611
ENSG00000133030.20	MPRIP	-0.518067	0.0234887	ENSG00000173163.10	COMMD1	0.573962	0.0373115
ENSG00000169045.17	HNRNPH1	-0.518256	0.000822822	ENSG00000180104.15	EXOC3	0.572693	3.88503e-07
ENSG00000153989.7	NUS1	-0.518417	0.0267899	ENSG00000143549.19	TPM3	0.572613	0.000600364
ENSG00000166012.16	TAF1D	-0.518526	0.0242432	ENSG00000196396.9	PTPN1	0.571927	0.0136701
ENSG00000143970.16	ASXL2	-0.518602	0.00865933	ENSG00000105755.7	ETHE1	0.571843	0.0319028
ENSG00000055483.19	USP36	-0.51907	0.0104038	ENSG00000047579.19	DTNBP1	0.571804	0.0160863
ENSG00000164603.11	C7orf60	-0.51942	0.0388415	ENSG00000176182.5	MYPOP	0.571068	0.016178
ENSG00000172466.15	ZNF24	-0.520407	0.0160891	ENSG00000121390.18	PSPC1	0.571058	0.00339837
ENSG00000117523.16	PRRC2C	-0.520611	0.0245737	ENSG00000088038.18	CNOT3	0.570329	1.19712e-05
ENSG00000011405.13	PIK3C2A	-0.520915	0.0441834	ENSG00000167642.12	SPINT2	0.570164	0.00110178
ENSG00000156587.15	UBE2L6	-0.521423	0.00243969	ENSG00000172409.5	CLP1	0.569572	0.00292461
ENSG00000108510.9	MED13	-0.521442	0.0350034	ENSG00000109667.11	SLC2A9	0.569248	0.020671
ENSG00000172667.10	ZMAT3	-0.521511	0.018614	ENSG00000125970.11	RALY	0.569162	2.79641e-07
ENSG00000157106.16	SMG1	-0.52152	0.00137702	ENSG00000179029.14	TMEM107	0.568971	0.0193034
ENSG00000077254.14	USP33	-0.521891	0.0173072	ENSG00000089820.15	ARHGAP4	0.568554	0.000236216
ENSG00000138081.20	FBXO11	-0.52337	0.00481599	ENSG00000133805.15	AMPD3	0.568209	0.00214789
ENSG00000135341.17	MAP3K7	-0.523437	0.00865601	ENSG00000167645.16	YIF1B	0.567868	0.00214111
ENSG00000181896.11	ZNF101	-0.523709	0.0185612	ENSG00000143368.9	SF3B4	0.56769	9.55536e-08
ENSG00000196187.11	TMEM63A	-0.523997	0.00360259	ENSG00000158793.13	NIT1	0.567488	0.000111276
ENSG00000082074.16	FYB1	-0.524068	0.00815365	ENSG00000100802.14	C14orf93	0.567385	0.000216294
ENSG00000168564.5	CDKN2AIP	-0.524332	0.0236047	ENSG00000188186.10	LAMTOR4	0.56699	0.00107452
ENSG00000163785.12	RYK	-0.524647	0.0237708	ENSG00000106638.15	TBL2	0.566777	0.00142203
ENSG00000178163.7	ZNF518B	-0.524716	0.0299713	ENSG00000184743.12	ATL3	0.566628	0.00239441
ENSG00000126773.12	PCNX4	-0.524761	0.015848	ENSG00000095066.11	HOOK2	0.566225	0.0058367
ENSG00000005175.9	RPAP3	-0.524824	0.0304115	ENSG00000149499.11	EML3	0.565898	2.108e-06
ENSG00000126777.17	KTN1	-0.525243	0.0215349	ENSG00000114738.10	MAPKAPK3	0.565387	4.97709e-08
ENSG00000111707.11	SUDS3	-0.526614	0.0215279	ENSG00000159200.17	RCAN1	0.564688	0.00181816
ENSG00000163811.11	WDR43	-0.527134	0.0271642	ENSG00000100982.11	PCIF1	0.564508	4.15284e-07
ENSG00000126070.19	AGO3	-0.527213	0.0203388	ENSG00000175193.13	PARL	0.563766	0.0417086
ENSG00000095574.11	IKZF5	-0.527252	0.0118866	ENSG00000128311.13	TST	0.563078	0.000913589
ENSG00000171262.11	FAM98B	-0.527314	0.00676146	ENSG00000115289.13	PCGF1	0.562522	0.001886
ENSG00000104228.12	TRIM35	-0.53014	0.0259184	ENSG00000151116.16	UEVLD	0.562177	0.00750127
ENSG00000115904.12	SOS1	-0.531586	0.0114439	ENSG00000099817.11	POLR2E	0.561939	6.08885e-05
ENSG00000180008.8	SOCS4	-0.532523	0.0452486	ENSG00000129559.12	NEDD8	0.561803	0.0177802
ENSG00000171940.13	ZNF217	-0.534064	0.00732316	ENSG00000165389.6	SPTSSA	0.561721	0.0327119
ENSG00000152520.13	PAN3	-0.534139	0.0204676	ENSG00000100938.17	GMPR2	0.561616	0.0122036
ENSG00000198648.10	STK39	-0.534667	0.0220518	ENSG00000167657.13	DAPK3	0.561581	0.000150713
ENSG00000116754.13	SRSF11	-0.535398	0.00248279	ENSG00000176473.13	WDR25	0.561342	0.0315041
ENSG00000078403.16	MLLT10	-0.535431	0.00653154	ENSG00000198001.13	IRAK4	0.559883	0.00629541
ENSG00000162642.13	C1orf52	-0.535636	0.0450118	ENSG00000104859.14	CLASRP	0.559712	5.49683e-09
ENSG00000171634.17	BPTF	-0.536179	0.0100755	ENSG00000185019.16	UBOX5	0.559171	0.000932472
ENSG00000120699.12	EXOSC8	-0.537743	0.0218964	ENSG00000219200.11	RNASEK	0.559146	0.00694082
ENSG00000163428.3	LRRC58	-0.537843	0.0135781	ENSG00000102125.15	TAZ	0.559126	7.6094e-06
ENSG00000065613.13	SLK	-0.538215	0.0120643	ENSG00000040487.12	PQLC2	0.558973	0.0297739
ENSG00000152332.15	UHMK1	-0.538358	0.0490133	ENSG00000160199.14	PKNOX1	0.5586	0.0110114
ENSG00000205581.10	HMGN1	-0.539255	0.0120689	ENSG00000204843.12	DCTN1	0.558309	4.93765e-06
ENSG00000162607.12	USP1	-0.539537	0.0015656	ENSG00000126945.8	HNRNPH2	0.558184	0.0482904
ENSG00000100934.14	SEC23A	-0.540339	0.0058686	ENSG00000112679.14	DUSP22	0.556955	0.000225641
ENSG00000164654.15	MIOS	-0.54058	0.0318975	ENSG00000023892.10	DEF6	0.556934	3.04486e-06
ENSG00000130935.9	NOL11	-0.541351	0.00151533	ENSG00000108829.9	LRRC59	0.556726	2.69366e-05
ENSG00000132356.11	PRKAA1	-0.541424	0.00533703	ENSG00000075884.13	ARHGAP15	0.556683	0.0203285
ENSG00000147548.16	NSD3	-0.541925	0.00796449	ENSG00000188315.7	C3orf62	0.556661	0.00211246
ENSG00000124496.12	TRERF1	-0.54236	0.0480755	ENSG00000168894.9	RNF181	0.556501	0.0235871
ENSG00000048649.13	RSF1	-0.543046	0.0151968	ENSG00000107874.10	CUEDC2	0.556333	0.000950245
ENSG00000140382.14	HMG20A	-0.54416	0.0120957	ENSG00000136205.16	TNS3	0.55629	0.00552803
ENSG00000152219.4	ARL14EP	-0.545414	0.0388916	ENSG00000131165.14	CHMP1A	0.555854	4.15259e-07
ENSG00000211456.10	SACM1L	-0.545423	0.007052	ENSG00000110442.11	COMMD9	0.554629	0.00274447
ENSG00000133872.13	SARAF	-0.545926	9.49799e-05	ENSG00000115234.10	SNX17	0.554433	5.58828e-08
ENSG00000127951.6	FGL2	-0.547897	0.0339766	ENSG00000165006.13	UBAP1	0.554062	0.0193523
ENSG00000164151.11	ICE1	-0.547913	0.00952759	ENSG00000197860.9	SGTB	0.553883	3.27938e-05
ENSG00000104064.17	GABPB1	-0.548538	0.0125551	ENSG00000198246.8	SLC29A3	0.553666	0.0109788
ENSG00000131725.13	WDR44	-0.548624	0.0325244	ENSG00000132669.12	RIN2	0.553319	0.0465609
ENSG00000112893.9	MAN2A1	-0.548758	0.00601678	ENSG00000108788.11	MLX	0.552298	0.0137129
ENSG00000155561.14	NUP205	-0.548965	0.0129284	ENSG00000159069.13	FBXW5	0.551651	0.00165541
ENSG00000170949.17	ZNF160	-0.549016	0.0258988	ENSG00000114573.9	ATP6V1A	0.551489	0.0184328
ENSG00000112365.4	ZBTB24	-0.549052	0.0240301	ENSG00000140455.16	USP3	0.551359	0.000718206
ENSG00000156671.12	SAMD8	-0.550261	0.0447102	ENSG00000107882.11	SUFU	0.550918	0.00659799
ENSG00000052723.11	SIKE1	-0.550707	0.0163725	ENSG00000134153.9	EMC7	0.550569	0.000850869
ENSG00000131323.14	TRAF3	-0.551172	0.0203362	ENSG00000144589.21	STK11IP	0.550377	1.03611e-05
ENSG00000135002.11	RFK	-0.55148	0.0279792	ENSG00000134046.11	MBD2	0.549605	0.0142097
ENSG00000172845.14	SP3	-0.552171	0.00407179	ENSG00000178935.5	ZNF552	0.549403	0.0378349
ENSG00000170325.14	PRDM10	-0.552309	0.037438	ENSG00000120733.13	KDM3B	0.549039	0.0235324
ENSG00000151414.14	NEK7	-0.552538	0.0025353	ENSG00000197858.10	GPAA1	0.548483	0.0015397
ENSG00000109920.12	FNBP4	-0.552625	0.000471044	ENSG00000168259.14	DNAJC7	0.548198	0.0146885
ENSG00000157500.10	APPL1	-0.553881	0.0125551	ENSG00000074755.14	ZZEF1	0.548167	0.00808259
ENSG00000144233.9	AMMECR1L	-0.554771	0.0118371	ENSG00000167110.17	GOLGA2	0.547988	0.0052345
ENSG00000137168.7	PPIL1	-0.555355	0.0429557	ENSG00000170619.9	COMMD5	0.547746	0.000155439
ENSG00000164754.14	RAD21	-0.555827	0.000777564	ENSG00000171425.9	ZNF581	0.547279	0.0242856
ENSG00000164823.9	OSGIN2	-0.557236	0.0267899	ENSG00000088812.17	ATRN	0.547162	0.0467451
ENSG00000187109.13	NAP1L1	-0.558396	0.00137	ENSG00000147010.17	SH3KBP1	0.547009	8.67454e-05
ENSG00000115085.13	ZAP70	-0.55874	0.0485563	ENSG00000108219.14	TSPAN14	0.546897	0.00983858
ENSG00000086189.9	DIMT1	-0.559575	0.025957	ENSG00000184634.15	MED12	0.546847	0.0119723
ENSG00000168575.9	SLC20A2	-0.56017	0.0338557	ENSG00000187531.13	SIRT7	0.546514	3.57564e-06
ENSG00000179295.17	PTPN11	-0.560314	0.000863439	ENSG00000105254.11	TBCB	0.546451	0.0216026
ENSG00000139350.11	NEDD1	-0.561423	0.0216119	ENSG00000067596.10	DHX8	0.546411	0.000249448
ENSG00000188452.13	CERKL	-0.561463	0.0195657	ENSG00000147684.7	NDUFB9	0.546246	0.00246207
ENSG00000122068.12	FYTTD1	-0.564349	0.000864914	ENSG00000141506.13	PIK3R5	0.546184	0.00420825
ENSG00000180357.9	ZNF609	-0.564691	0.0408972	ENSG00000168092.13	PAFAH1B2	0.545442	0.000785016
ENSG00000177463.15	NR2C2	-0.56491	0.0464422	ENSG00000261371.5	PECAM1	0.544326	0.00277948
ENSG00000139726.10	DENR	-0.565031	0.00444446	ENSG00000169230.9	PRELID1	0.544234	0.00658185
ENSG00000114933.15	INO80D	-0.565665	0.0130133	ENSG00000135124.14	P2RX4	0.544204	0.0043937
ENSG00000075945.12	KIFAP3	-0.566369	0.0222699	ENSG00000204482.10	LST1	0.544117	0.0440763
ENSG00000065150.18	IPO5	-0.566835	0.00082489	ENSG00000158669.11	AGPAT6	0.54399	0.000924312
ENSG00000130164.13	LDLR	-0.566928	0.0351007	ENSG00000102870.5	ZNF629	0.543765	0.0401299
ENSG00000163320.10	CGGBP1	-0.56871	0.000225423	ENSG00000165280.15	VCP	0.543731	7.2356e-06
ENSG00000140396.12	NCOA2	-0.568904	0.00791623	ENSG00000141349.8	G6PC3	0.543661	0.010609
ENSG00000147421.17	HMBOX1	-0.568919	0.00854871	ENSG00000161526.14	SAP30BP	0.542477	0.000316002
ENSG00000198252.11	STYX	-0.56944	0.0139318	ENSG00000105556.11	MIER2	0.542199	0.00162258
ENSG00000115827.13	DCAF17	-0.569671	0.0230552	ENSG00000132359.14	RAP1GAP2	0.542003	0.0241305
ENSG00000153147.5	SMARCA5	-0.570663	0.000347861	ENSG00000138964.16	PARVG	0.541978	4.784e-08
ENSG00000034677.12	RNF19A	-0.570718	0.0348786	ENSG00000218739.9	CEBPZOS	0.541407	0.0189183
ENSG00000157540.20	DYRK1A	-0.571432	0.0100775	ENSG00000107185.9	RGP1	0.540802	0.000635451
ENSG00000113161.15	HMGCR	-0.572695	0.0151968	ENSG00000104763.18	ASAH1	0.539649	0.0317468
ENSG00000015153.14	YAF2	-0.572701	0.0361106	ENSG00000176108.9	CHMP6	0.538655	0.00087612
ENSG00000121892.14	PDS5A	-0.573332	0.000441649	ENSG00000095370.19	SH2D3C	0.5381	5.37546e-06
ENSG00000102401.19	ARMCX3	-0.573646	0.00796449	ENSG00000131626.17	PPFIA1	0.53727	0.00547072
ENSG00000154642.10	C21orf91	-0.573729	0.0164997	ENSG00000138107.12	ACTR1A	0.537036	1.92968e-06
ENSG00000134986.13	NREP	-0.573953	0.0128236	ENSG00000114648.11	KLHL18	0.537029	0.000464112
ENSG00000147457.13	CHMP7	-0.574746	0.000478741	ENSG00000116691.10	MIIP	0.536938	0.00689364
ENSG00000103319.11	EEF2K	-0.574964	0.019169	ENSG00000156711.16	MAPK13	0.536799	0.0434164
ENSG00000115365.11	LANCL1	-0.575301	0.00562775	ENSG00000169217.8	CD2BP2	0.536386	0.00011818
ENSG00000165355.7	FBXO33	-0.575413	0.00756269	ENSG00000215305.9	VPS16	0.535755	6.38688e-06
ENSG00000131378.13	RFTN1	-0.575415	0.0100578	ENSG00000162236.11	STX5	0.535046	1.16264e-09
ENSG00000113448.18	PDE4D	-0.576254	0.0195097	ENSG00000010404.17	IDS	0.534819	0.021905
ENSG00000134982.16	APC	-0.576655	0.0467535	ENSG00000105698.15	USF2	0.534694	2.4687e-09
ENSG00000111358.13	GTF2H3	-0.57677	0.0351007	ENSG00000173614.13	NMNAT1	0.534471	0.000883985
ENSG00000121741.16	ZMYM2	-0.576811	0.017955	ENSG00000125746.16	EML2	0.534449	0.000102541
ENSG00000171150.7	SOCS5	-0.576987	0.0454394	ENSG00000104205.13	SGK3	0.534408	0.000875942
ENSG00000134900.11	TPP2	-0.577493	0.000434619	ENSG00000156860.15	FBRS	0.534278	1.69419e-05
ENSG00000110172.11	CHORDC1	-0.577531	0.0124034	ENSG00000156858.11	PRR14	0.534077	3.74521e-06
ENSG00000115942.8	ORC2	-0.577958	0.0100755	ENSG00000148400.10	NOTCH1	0.533104	0.0231212
ENSG00000104442.9	ARMC1	-0.57829	0.0190703	ENSG00000198843.12	SELT	0.531655	0.0228445
ENSG00000162894.11	FCMR	-0.578353	0.027362	ENSG00000108588.13	CCDC47	0.531003	0.00665786
ENSG00000135945.9	REV1	-0.578573	0.0220921	ENSG00000083168.9	KAT6A	0.530772	0.0387718
ENSG00000055917.15	PUM2	-0.578977	0.00249622	ENSG00000168884.14	TNIP2	0.530671	2.28282e-06
ENSG00000188419.13	CHM	-0.579379	0.0484534	ENSG00000181284.2	TMEM102	0.530167	0.0344693
ENSG00000115966.16	ATF2	-0.579672	0.00153046	ENSG00000166272.16	WBP1L	0.530123	0.000651517
ENSG00000029725.16	RABEP1	-0.58097	0.0133123	ENSG00000173085.14	COQ2	0.529558	0.0239566
ENSG00000180530.10	NRIP1	-0.581296	0.00926617	ENSG00000111737.11	RAB35	0.528896	0.000735291
ENSG00000161813.21	LARP4	-0.5817	0.0183202	ENSG00000075142.13	SRI	0.528213	0.000192958
ENSG00000143924.18	EML4	-0.581735	0.000218971	ENSG00000117758.13	STX12	0.526865	0.00292337
ENSG00000168795.4	ZBTB5	-0.58258	0.0201984	ENSG00000163219.11	ARHGAP25	0.526797	0.0134324
ENSG00000123636.17	BAZ2B	-0.582611	0.0104509	ENSG00000168288.12	MMADHC	0.526525	0.0390971
ENSG00000128915.11	ICE2	-0.583164	0.0156195	ENSG00000197892.12	KIF13B	0.526319	0.0289181
ENSG00000184384.13	MAML2	-0.583238	0.00699679	ENSG00000143437.20	ARNT	0.5261	0.000232285
ENSG00000117174.10	ZNHIT6	-0.583357	0.0261315	ENSG00000087088.19	BAX	0.525918	2.4215e-05
ENSG00000162777.16	DENND2D	-0.583452	0.0247817	ENSG00000143624.13	INTS3	0.525351	0.000355212
ENSG00000198464.13	ZNF480	-0.583804	0.0462974	ENSG00000047644.18	WWC3	0.525137	0.00663753
ENSG00000162623.15	TYW3	-0.584085	0.0333946	ENSG00000105438.8	KDELR1	0.525128	0.000241368
ENSG00000076641.4	PAG1	-0.585937	0.0107514	ENSG00000105953.14	OGDH	0.525107	0.000719424
ENSG00000143033.17	MTF2	-0.585942	0.00579694	ENSG00000143622.10	RIT1	0.525082	0.0268116
ENSG00000255529.7	POLR2M	-0.586697	0.00926617	ENSG00000118855.18	MFSD1	0.524944	0.0329863
ENSG00000076003.4	MCM6	-0.586849	0.0123906	ENSG00000068383.18	INPP5A	0.524876	0.0403641
ENSG00000108848.15	LUC7L3	-0.586951	0.0100578	ENSG00000075415.12	SLC25A3	0.524705	5.37345e-05
ENSG00000164134.12	NAA15	-0.587353	0.00887912	ENSG00000101940.17	WDR13	0.524531	1.20664e-05
ENSG00000121864.9	ZNF639	-0.588384	0.0335274	ENSG00000101473.16	ACOT8	0.523912	0.00144444
ENSG00000253797.2	UTP14C	-0.588535	0.0145775	ENSG00000005893.15	LAMP2	0.522738	0.0276202
ENSG00000151239.13	TWF1	-0.588861	0.0179566	ENSG00000197872.11	FAM49A	0.522184	0.00304226
ENSG00000170006.11	TMEM154	-0.58891	0.00228265	ENSG00000168256.17	NKIRAS2	0.521738	2.57728e-05
ENSG00000177683.13	THAP5	-0.589917	0.0115267	ENSG00000103152.11	MPG	0.52161	0.0101424
ENSG00000139163.15	ETNK1	-0.590236	0.00746273	ENSG00000071054.16	MAP4K4	0.521348	0.00394581
ENSG00000137492.7	THAP12	-0.590581	0.00159603	ENSG00000108883.12	EFTUD2	0.521311	0.00169256
ENSG00000116406.18	EDEM3	-0.592567	0.000753294	ENSG00000105518.13	TMEM205	0.521259	0.0188658
ENSG00000137770.13	CTDSPL2	-0.592738	0.00868822	ENSG00000075240.16	GRAMD4	0.520744	0.00192132
ENSG00000140948.11	ZCCHC14	-0.592813	0.0405355	ENSG00000196182.10	STK40	0.520587	3.03589e-05
ENSG00000038274.16	MAT2B	-0.592836	0.0194249	ENSG00000105229.6	PIAS4	0.520236	0.00398084
ENSG00000181744.8	C3orf58	-0.593545	0.038177	ENSG00000142186.16	SCYL1	0.520014	1.97091e-05
ENSG00000077232.17	DNAJC10	-0.593956	0.00505154	ENSG00000159363.17	ATP13A2	0.519639	0.00667188
ENSG00000147124.12	ZNF41	-0.594518	0.0327354	ENSG00000178695.5	KCTD12	0.519388	0.0102435
ENSG00000158201.9	ABHD3	-0.59495	0.00184052	ENSG00000179134.15	SAMD4B	0.519371	0.000112489
ENSG00000111912.19	NCOA7	-0.5952	0.0461433	ENSG00000147164.11	SNX12	0.51908	5.81997e-05
ENSG00000087053.18	MTMR2	-0.595219	0.0204143	ENSG00000240682.9	ISY1	0.518451	0.0175048
ENSG00000164307.12	ERAP1	-0.595414	0.000460173	ENSG00000104894.11	CD37	0.518424	2.49412e-06
ENSG00000178974.9	FBXO34	-0.596464	0.00631446	ENSG00000237765.6	FAM200B	0.518267	0.00178676
ENSG00000184787.18	UBE2G2	-0.596793	0.00149682	ENSG00000103035.10	PSMD7	0.517864	0.00286234
ENSG00000198081.10	ZBTB14	-0.59766	0.0173072	ENSG00000124731.12	TREM1	0.517396	0.0478601
ENSG00000122884.12	P4HA1	-0.598037	0.0256647	ENSG00000167770.11	OTUB1	0.516604	1.26641e-07
ENSG00000136100.12	VPS36	-0.598169	0.0097098	ENSG00000140548.9	ZNF710	0.516557	0.00110604
ENSG00000164985.14	PSIP1	-0.599651	0.00155665	ENSG00000179361.17	ARID3B	0.51634	0.0101624
ENSG00000126261.12	UBA2	-0.599728	7.20607e-05	ENSG00000131653.12	TRAF7	0.516214	5.70907e-07
ENSG00000078674.17	PCM1	-0.601009	0.0144416	ENSG00000073050.11	XRCC1	0.516106	0.00225488
ENSG00000101574.14	METTL4	-0.60131	0.0304115	ENSG00000103174.11	NAGPA	0.515721	0.00842893
ENSG00000205339.9	IPO7	-0.601496	0.000102487	ENSG00000152291.13	TGOLN2	0.515536	0.0164663
ENSG00000103353.15	UBFD1	-0.60153	0.00427648	ENSG00000173221.13	GLRX	0.515308	0.0482775
ENSG00000136144.11	RCBTB1	-0.601599	0.00290892	ENSG00000105429.12	MEGF8	0.515211	0.0162169
ENSG00000164163.10	ABCE1	-0.601781	0.0422599	ENSG00000106683.14	LIMK1	0.515059	0.0253695
ENSG00000134291.11	TMEM106C	-0.602696	0.0351288	ENSG00000141562.17	NARF	0.51481	0.0219124
ENSG00000215012.8	C22orf29	-0.604734	0.0126537	ENSG00000118655.4	DCLRE1B	0.514333	0.0141048
ENSG00000115421.12	PAPOLG	-0.604743	0.006453	ENSG00000103381.11	CPPED1	0.514239	0.010358
ENSG00000164187.6	LMBRD2	-0.605131	0.0258203	ENSG00000151458.11	ANKRD50	0.513393	0.0356046
ENSG00000113649.11	TCERG1	-0.605463	0.00134846	ENSG00000197324.8	LRP10	0.513336	0.0241037
ENSG00000160208.12	RRP1B	-0.605518	0.00275962	ENSG00000185627.17	PSMD13	0.512695	4.49182e-07
ENSG00000086712.12	TXLNG	-0.605947	0.0215349	ENSG00000068400.13	GRIPAP1	0.512676	8.1069e-05
ENSG00000163788.13	SNRK	-0.607027	0.0126781	ENSG00000177556.11	ATOX1	0.512413	0.00742675
ENSG00000026950.16	BTN3A1	-0.607699	0.0129319	ENSG00000063169.10	GLTSCR1	0.511618	0.0278335
ENSG00000171130.17	ATP6V0E2	-0.608016	0.010553	ENSG00000100605.16	ITPK1	0.510897	7.81423e-05
ENSG00000116001.15	TIA1	-0.608371	0.00163497	ENSG00000099330.8	OCEL1	0.510484	0.00147234
ENSG00000124193.14	SRSF6	-0.608402	0.00138055	ENSG00000105993.14	DNAJB6	0.509691	0.000801083
ENSG00000115760.13	BIRC6	-0.608572	0.0065256	ENSG00000166887.15	VPS39	0.509047	0.00277383
ENSG00000115548.16	KDM3A	-0.608607	0.00494277	ENSG00000100949.14	RABGGTA	0.508065	0.00978772
ENSG00000101544.8	ADNP2	-0.609637	0.0114072	ENSG00000155287.10	SLC25A28	0.507687	0.0334815
ENSG00000070367.15	EXOC5	-0.610961	0.00284342	ENSG00000033100.16	CHPF2	0.507136	0.00010306
ENSG00000183718.5	TRIM52	-0.612123	0.0289918	ENSG00000196975.15	ANXA4	0.506545	0.0196173
ENSG00000124243.17	BCAS4	-0.612141	0.0349027	ENSG00000163812.13	ZDHHC3	0.506009	0.0113038
ENSG00000127314.17	RAP1B	-0.612302	0.00245499	ENSG00000105321.13	CCDC9	0.504976	0.000225519
ENSG00000082258.12	CCNT2	-0.612817	0.00491825	ENSG00000163913.11	IFT122	0.504338	0.0144699
ENSG00000116903.7	EXOC8	-0.612861	0.00480655	ENSG00000113552.15	GNPDA1	0.504172	0.000172799
ENSG00000137992.14	DBT	-0.613216	0.0130133	ENSG00000166716.9	ZNF592	0.503315	2.03259e-05
ENSG00000109670.14	FBXW7	-0.613233	0.00156632	ENSG00000176994.10	SMCR8	0.503179	0.0130315
ENSG00000168675.18	LDLRAD4	-0.613292	0.0217562	ENSG00000155090.14	KLF10	0.501978	0.04282
ENSG00000174106.2	LEMD3	-0.614339	0.00743588	ENSG00000105722.9	ERF	0.501751	0.00208551
ENSG00000163947.11	ARHGEF3	-0.61471	0.00864786	ENSG00000167604.14	NFKBID	0.501594	0.00137796
ENSG00000158467.16	AHCYL2	-0.615461	0.0172242	ENSG00000178585.14	CTNNBIP1	0.501443	0.00929757
ENSG00000198860.12	TSEN15	-0.615593	0.00864786	ENSG00000139436.20	GIT2	0.500588	0.0126835
ENSG00000186687.15	LYRM7	-0.61589	0.0181716	ENSG00000063245.14	EPN1	0.500149	9.36925e-05
ENSG00000274211.4	SOCS7	-0.616452	0.0190805	ENSG00000215421.9	ZNF407	0.499533	0.0293215
ENSG00000189266.11	PNRC2	-0.616611	0.000171497	ENSG00000196535.15	MYO18A	0.499485	0.0218061
ENSG00000029363.16	BCLAF1	-0.616928	0.000479239	ENSG00000169093.15	ASMTL	0.499021	0.000605775
ENSG00000162402.13	USP24	-0.617114	0.00134627	ENSG00000095380.10	NANS	0.49886	0.00539021
ENSG00000146285.13	SCML4	-0.617235	0.021462	ENSG00000170791.17	CHCHD7	0.498757	0.0215121
ENSG00000178988.10	MRFAP1L1	-0.617328	0.0040997	ENSG00000086062.12	B4GALT1	0.498708	0.00144876
ENSG00000166398.12	KIAA0355	-0.617351	0.0176824	ENSG00000127481.14	UBR4	0.498621	0.00690983
ENSG00000152242.10	C18orf25	-0.61742	0.00664359	ENSG00000173011.11	TADA2B	0.498266	0.00506638
ENSG00000103479.15	RBL2	-0.617651	0.00208051	ENSG00000141503.15	MINK1	0.498209	0.00405042
ENSG00000151503.12	NCAPD3	-0.617857	0.0216273	ENSG00000214078.12	CPNE1	0.497985	1.11359e-05
ENSG00000112972.14	HMGCS1	-0.618004	0.0167747	ENSG00000106012.17	IQCE	0.497785	0.0176621
ENSG00000138757.14	G3BP2	-0.618716	8.25311e-05	ENSG00000106636.7	YKT6	0.497723	2.90528e-07
ENSG00000168495.12	POLR3D	-0.619346	0.0282118	ENSG00000205542.10	TMSB4X	0.496638	0.00818955
ENSG00000152518.7	ZFP36L2	-0.619486	0.0057571	ENSG00000176476.8	SGF29	0.496486	0.00819824
ENSG00000132300.18	PTCD3	-0.619607	0.00328432	ENSG00000143013.12	LMO4	0.496377	0.00880108
ENSG00000008869.11	HEATR5B	-0.620043	0.0111949	ENSG00000242372.7	EIF6	0.496348	0.00518558
ENSG00000104660.17	LEPROTL1	-0.620398	0.000840874	ENSG00000150961.14	SEC24D	0.496161	0.0422572
ENSG00000197635.9	DPP4	-0.620446	0.0400154	ENSG00000067829.18	IDH3G	0.495466	8.11204e-05
ENSG00000118515.11	SGK1	-0.620812	0.0294687	ENSG00000181045.14	SLC26A11	0.495415	0.0401299
ENSG00000073910.21	FRY	-0.620917	0.019916	ENSG00000169905.12	TOR1AIP2	0.494104	0.000898392
ENSG00000119900.7	OGFRL1	-0.621541	0.0014131	ENSG00000175115.11	PACS1	0.494021	0.000586682
ENSG00000112739.16	PRPF4B	-0.621702	0.00200318	ENSG00000010295.19	IFFO1	0.493885	0.000345393
ENSG00000121057.12	AKAP1	-0.621788	0.0467535	ENSG00000204438.10	GPANK1	0.493646	0.000244962
ENSG00000101901.11	ALG13	-0.621837	0.0106871	ENSG00000138621.11	PPCDC	0.493487	0.0269397
ENSG00000014123.9	UFL1	-0.621919	0.00350187	ENSG00000184216.13	IRAK1	0.493446	0.000248053
ENSG00000185477.4	GPRIN3	-0.622093	0.0302725	ENSG00000214717.11	ZBED1	0.493243	0.00252721
ENSG00000161048.11	NAPEPLD	-0.622251	0.0213179	ENSG00000151176.7	PLBD2	0.492902	0.00317065
ENSG00000196700.8	ZNF512B	-0.622415	0.035922	ENSG00000148660.20	CAMK2G	0.492789	0.0112409
ENSG00000123607.14	TTC21B	-0.622652	0.0322363	ENSG00000131467.10	PSME3	0.492638	0.00277602
ENSG00000129317.14	PUS7L	-0.622665	0.0185063	ENSG00000137841.11	PLCB2	0.492468	0.000135821
ENSG00000169018.5	FEM1B	-0.623269	0.0011423	ENSG00000254986.7	DPP3	0.492127	0.0136503
ENSG00000128534.7	LSM8	-0.623339	0.0353325	ENSG00000123143.12	PKN1	0.491799	0.00530257
ENSG00000138386.16	NAB1	-0.623691	0.0217709	ENSG00000077454.15	LRCH4	0.491529	0.000700642
ENSG00000167664.8	TMIGD2	-0.623945	0.0223651	ENSG00000183741.11	CBX6	0.490903	0.00573346
ENSG00000111875.7	ASF1A	-0.62403	0.0314856	ENSG00000140992.18	PDPK1	0.490851	0.0470461
ENSG00000144674.16	GOLGA4	-0.62419	0.0142302	ENSG00000166484.19	MAPK7	0.490505	0.0215199
ENSG00000185246.17	PRPF39	-0.624518	0.00676936	ENSG00000123415.15	SMUG1	0.490039	0.00331546
ENSG00000159256.12	MORC3	-0.624795	0.00179934	ENSG00000159479.16	MED8	0.490036	0.000294127
ENSG00000163900.10	TMEM41A	-0.624849	0.0202529	ENSG00000102317.17	RBM3	0.489915	0.00955221
ENSG00000137265.14	IRF4	-0.624881	0.0496326	ENSG00000197771.12	MCMBP	0.489758	0.00220771
ENSG00000112282.17	MED23	-0.62616	0.0100606	ENSG00000107862.4	GBF1	0.489508	0.00123643
ENSG00000166197.16	NOLC1	-0.627522	0.000823177	ENSG00000049245.12	VAMP3	0.489465	0.0431128
ENSG00000080345.17	RIF1	-0.627629	0.00302976	ENSG00000076924.11	XAB2	0.489282	4.95041e-05
ENSG00000122085.16	MTERF4	-0.6281	0.00941066	ENSG00000141376.22	BCAS3	0.48918	0.00429805
ENSG00000154760.13	SLFN13	-0.628774	0.0289918	ENSG00000105401.8	CDC37	0.489083	0.001022
ENSG00000189079.15	ARID2	-0.628994	0.00402424	ENSG00000169919.16	GUSB	0.488659	0.00479444
ENSG00000197329.11	PELI1	-0.629233	0.016335	ENSG00000176438.12	SYNE3	0.488191	0.01385
ENSG00000136193.16	SCRN1	-0.629689	0.00965457	ENSG00000106682.14	EIF4H	0.488132	4.13872e-06
ENSG00000158006.13	PAFAH2	-0.629769	0.010272	ENSG00000198818.9	SFT2D1	0.488109	0.010157
ENSG00000139641.12	ESYT1	-0.630223	0.000341731	ENSG00000169372.12	CRADD	0.487483	0.00816233
ENSG00000215788.9	TNFRSF25	-0.631169	0.0397573	ENSG00000186111.9	PIP5K1C	0.486936	0.00578332
ENSG00000124766.6	SOX4	-0.631555	0.0304115	ENSG00000147475.14	ERLIN2	0.486827	0.0239167
ENSG00000151690.14	MFSD6	-0.631739	0.00250744	ENSG00000111669.14	TPI1	0.485982	0.00153788
ENSG00000046651.14	OFD1	-0.631841	0.0013988	ENSG00000184209.14	SNRNP35	0.485671	0.0014955
ENSG00000172071.11	EIF2AK3	-0.634302	0.0383657	ENSG00000273899.4	NOL12	0.4848	0.03542
ENSG00000106692.14	FKTN	-0.634994	0.038309	ENSG00000065802.11	ASB1	0.483618	0.000753413
ENSG00000133393.12	FOPNL	-0.635652	0.034297	ENSG00000130706.12	ADRM1	0.483512	0.0105151
ENSG00000095951.16	HIVEP1	-0.637551	0.0416644	ENSG00000143553.10	SNAPIN	0.483501	0.026822
ENSG00000105829.11	BET1	-0.638216	0.0227528	ENSG00000130305.16	NSUN5	0.483472	0.00604089
ENSG00000174032.16	SLC25A30	-0.638599	0.0131728	ENSG00000078618.21	NRDC	0.482459	0.0113357
ENSG00000120800.4	UTP20	-0.639251	0.046893	ENSG00000106829.18	TLE4	0.482075	0.00909412
ENSG00000085788.13	DDHD2	-0.639277	0.0114072	ENSG00000166888.11	STAT6	0.481956	0.000455875
ENSG00000143167.11	GPA33	-0.639371	0.0243779	ENSG00000063601.16	MTMR1	0.481953	0.010776
ENSG00000124177.14	CHD6	-0.640174	0.00527624	ENSG00000141279.15	NPEPPS	0.481766	0.0103213
ENSG00000119285.10	HEATR1	-0.640963	0.00577574	ENSG00000124155.17	PIGT	0.481635	0.000541453
ENSG00000001461.16	NIPAL3	-0.641427	0.00116451	ENSG00000204560.9	DHX16	0.480679	4.90646e-06
ENSG00000153914.15	SREK1	-0.641463	0.00052023	ENSG00000168887.10	C2orf68	0.480043	0.000296085
ENSG00000101596.15	SMCHD1	-0.641579	0.0118268	ENSG00000155465.18	SLC7A7	0.479834	0.0058073
ENSG00000120254.15	MTHFD1L	-0.643951	0.0398743	ENSG00000133794.17	ARNTL	0.479532	0.0369019
ENSG00000165617.14	DACT1	-0.643991	0.0429552	ENSG00000127527.13	EPS15L1	0.479395	0.000118124
ENSG00000140367.11	UBE2Q2	-0.64465	0.00260737	ENSG00000105443.14	CYTH2	0.479092	6.08885e-05
ENSG00000158985.13	CDC42SE2	-0.644945	0.00301346	ENSG00000135930.13	EIF4E2	0.47865	1.64912e-05
ENSG00000198586.13	TLK1	-0.645903	0.000801383	ENSG00000108774.14	RAB5C	0.478563	0.000899858
ENSG00000120798.16	NR2C1	-0.64617	0.0357375	ENSG00000111786.8	SRSF9	0.477983	5.03782e-05
ENSG00000118503.14	TNFAIP3	-0.646186	0.0280712	ENSG00000139644.12	TMBIM6	0.477937	0.00149033
ENSG00000114062.18	UBE3A	-0.6464	0.000287058	ENSG00000074842.7	C19orf10	0.476896	0.0356667
ENSG00000072736.18	NFATC3	-0.646491	0.0436177	ENSG00000183258.11	DDX41	0.476549	0.000106112
ENSG00000005700.14	IBTK	-0.647261	0.0118885	ENSG00000180979.9	LRRC57	0.476546	0.0212448
ENSG00000004700.15	RECQL	-0.648297	0.00112324	ENSG00000139278.9	GLIPR1	0.47623	0.00125009
ENSG00000125676.19	THOC2	-0.649352	0.00144705	ENSG00000184432.9	COPB2	0.47616	0.0160555
ENSG00000054267.21	ARID4B	-0.650469	0.00880171	ENSG00000135912.10	TTLL4	0.475646	0.0152915
ENSG00000148700.14	ADD3	-0.650891	1.92057e-06	ENSG00000011422.11	PLAUR	0.475547	0.0425252
ENSG00000062194.15	GPBP1	-0.651074	0.000215532	ENSG00000134802.17	SLC43A3	0.47535	0.0175366
ENSG00000197183.14	NOL4L	-0.651312	0.0142982	ENSG00000138029.13	HADHB	0.474908	0.00421379
ENSG00000138134.11	STAMBPL1	-0.651711	0.0161597	ENSG00000109062.11	SLC9A3R1	0.474425	2.72346e-05
ENSG00000168944.15	CEP120	-0.653228	0.00444322	ENSG00000183955.12	KMT5A	0.474156	0.0133625
ENSG00000215301.10	DDX3X	-0.65356	0.00355684	ENSG00000125651.13	GTF2F1	0.473904	0.000422308
ENSG00000113441.15	LNPEP	-0.653799	0.00302976	ENSG00000156873.15	PHKG2	0.473675	0.000296085
ENSG00000105176.17	URI1	-0.654154	0.0011964	ENSG00000177963.14	RIC8A	0.473158	2.71183e-05
ENSG00000167842.15	MIS12	-0.654163	0.0163739	ENSG00000107021.15	TBC1D13	0.472797	0.00126175
ENSG00000070718.11	AP3M2	-0.654805	0.0097098	ENSG00000128309.16	MPST	0.472696	0.0149172
[truncated: 2,840 more rows]

## Sheet: Supp.Table3
Supplemental Table 3: Selected Reactome and Hallmark Pathways (q-value <= 0.25)
GeneSet	Post-Operative LCOS vs. No-LCOS groups	Pre-Operative LCOS vs. No-LCOS groups	LCOS Post-Operative vs. Pre-Operative	No-LCOS Post-Operative vs. Pre-Operative
Select REACTOME Pathways
REACTOME_IL1_SIGNALING	1.78019	-1.53701	1.70364	0
REACTOME_GROWTH_HORMONE_RECEPTOR_SIGNALING	2.14666	-1.64418	1.55996	0
REACTOME_SIGNALING_BY_PDGF	1.63755	-1.84081	1.75642	0
REACTOME_SIGNALING_BY_GPCR	2.19777	-1.84479	2.89109	0
REACTOME_SIGNALING_BY_NOTCH1	1.50706	-2.065	1.93517	0
REACTOME_SIGNALING_BY_NOTCH	1.50186	-2.21002	1.67867	0
REACTOME_IL_3_5_AND_GM_CSF_SIGNALING	2.07649	-2.24457	1.72264	0
REACTOME_IL_2_SIGNALING	2.29126	-2.40033	1.61856	0
REACTOME_SIGNALING_BY_ILS	2.91446	-2.80636	2.4464	0
REACTOME_SIGNALLING_BY_NGF	1.37109	-2.80693	2.87364	0
REACTOME_TCA_CYCLE_AND_RESPIRATORY_ELECTRON_TRANSPORT	-3.08687	3.20796	-1.5375	3.60481
REACTOME_RESPIRATORY_ELECTRON_TRANSPORT	-2.45444	3.44707	1.57206	3.74277
REACTOME_MITOCHONDRIAL_PROTEIN_IMPORT	-2.20398	2.04717	-1.4168	2.07189
REACTOME_MITOCHONDRIAL_FATTY_ACID_BETA_OXIDATION	-1.66353	1.87645	0	0
REACTOME_METABOLISM_OF_PROTEINS	-3.50969	4.19356	-2.51644	3.06047
REACTOME_METABOLISM_OF_AMINO_ACIDS_AND_DERIVATIVES	-1.81796	1.58296	0	1.53216
Select HALLMARK Pathways
HALLMARK_MITOTIC_SPINDLE	1.78086	-2.1936	0	-1.42418
HALLMARK_TNFA_SIGNALING_VIA_NFKB	3.6747	-2.10786	2.30063	0
HALLMARK_HYPOXIA	1.40169	-1.99338	3.13883	2.55532
HALLMARK_INFLAMMATORY_RESPONSE	3.46443	-1.91356	3.90659	2.60124
HALLMARK_UV_RESPONSE_DN	2.72878	-1.68704	0	-1.76689
HALLMARK_HEDGEHOG_SIGNALING	1.7997	-1.57703	0	0
HALLMARK_COMPLEMENT	2.76111	-1.56349	3.45777	2.58201
HALLMARK_MYC_TARGETS_V2	-2.84102	1.56542	-2.23877	0
HALLMARK_HEME_METABOLISM	-2.98651	2.28613	-5.79403	-4.62422
HALLMARK_OXIDATIVE_PHOSPHORYLATION	-3.07013	4.01514	2.11614	4.45518
HALLMARK_MYC_TARGETS_V1	-2.1361	4.10668	-3.10755	-1.84393

## Sheet: Supp.Table4
Supplemental Table 4: Genes used in validation and their associated pathways.
Database	Pathway	Genes
Hallmark	Inflammatory Response	LYN	IL2RB
	Complement	GRB2	LYN
	Hypoxia	FOXO3	LDHA
	Oxidative Phosphyorylation	CYC1	COX8A	UQCRC1	LDHA
	UV Response DN	PIK3CB	PIK3R3	AKT3
	MYC Targets v1	CYC1	LDHA
	Heme Metabolism	GYPA	ALAS2	FOXO3
Reactome	Signaling by GPCR	GRB2	PRKACB	PIK3R3	AKT3	MAPK3
	Signaling by NGF	FOXO3	PRKACB	AKT3	MAPK3	GRB2
	Signaliing by ILS	GRB2	LYN	PRKACB	PIK3CB	PIK3R3	STAT5B	PTPN6	IL2RB	CSF2RA	IL5RA	IL7R	MAPK3
	Signaling by PDGF	FOXO3	GRB2	PRKACB	STAT5B	AKT3	MAPK3
	IL3, IL5 and GMCSF signaling	GRB2	LYN	PRKACB	PIK3CB	PIK3R3	STAT5B	PTPN6	IL2RB	CSF2RA	IL5RA
	IL2 signaling	GRB2	PIK3CB	PIK3R3	STAT5B	PTPN6	IL2RB	CSF2RA	IL5RA	MAPK3
	Growth Hormone Receptor Signaling	LYN	STAT5B	PTPN6	MAPK3
	Respiratory Electron Transport	CYC1	COX8A	UQCRC1	LDHA
	mitochondrial protein import	CYC1
	TCA cycle and Respiratory electron transport	CYC1	COX8A	UQCRC1	LDHA
	Metabolism of proteins	CYC1

## Sheet: Title and Author list
Altered Metabolic and Inflammatory Transcriptomics After Cardiac Surgery in Neonates with Congenital Heart Disease
Parag Jain*+1 MD FAAP, Matthew Robertson PhD+2, Javier Lasa, MD FAAP1, Lara Shekerdemian, MD FAAP1, Danielle Guffey MS2, Yuhao Zhang PhD2, Krithika Lingappan MD PhD1, Paul Checchia MD FAAP1, Cristian Coarfa PhD*2
* Corresponding authors – pnjain@texaschildrens.org; coarfa@bcm.edu
+co-first authors
